# Supplementary material for: Susceptibility of pruning wounds to grapevine trunk diseases: A quantitative analysis of literature data
Source: Front Plant Sci. 2023 Feb 23;14:1063932. doi: 10.3389/fpls.2023.1063932 (PMC9996077; doi:10.3389/fpls.2023.1063932)
Supplement: Supplementary file 1 [file Table_1.xlsx]

## Sheet: Supplementary Material
Journal
S1	Raw data used for the quantitative review.

## Sheet: GTD dataset
Reference article	Author and year	Variety	Pathogen	GTD	Pruning date or other info	Season	Day	Disease incidence	Unit measure
1	Eskalen et al., 2007	Thompson Seedless	Phaeomoniella chlamydospora	Esca	Pruning in February 2000 and 2001	Late	0	87.6	% infected wounds
1	Eskalen et al., 2007	Thompson Seedless	Phaeoacremonium aleophilum	Esca	Pruning in February 2000 and 2001	Late	0	74.7	% infected wounds
1	Eskalen et al., 2007	Cabernet Sauvignon	Phaeomoniella chlamydospora	Esca	Pruning in February 2000 and 2001	Late	0	62.8	% infected wounds
1	Eskalen et al., 2007	Cabernet Sauvignon	Phaeoacremonium aleophilum	Esca	Pruning in February 2000 and 2001	Late	0	49.6	% infected wounds
1	Eskalen et al., 2007	Thompson Seedless	Phaeomoniella chlamydospora	Esca	Pruning in February 2000 and 2001	Late	30	62.8	% infected wounds
1	Eskalen et al., 2007	Thompson Seedless	Phaeoacremonium aleophilum	Esca	Pruning in February 2000 and 2001	Late	30	74.9	% infected wounds
1	Eskalen et al., 2007	Cabernet Sauvignon	Phaeomoniella chlamydospora	Esca	Pruning in February 2000 and 2001	Late	30	62.3	% infected wounds
1	Eskalen et al., 2007	Cabernet Sauvignon	Phaeoacremonium aleophilum	Esca	Pruning in February 2000 and 2001	Late	30	62.3	% infected wounds
1	Eskalen et al., 2007	Thompson Seedless	Phaeomoniella chlamydospora	Esca	Pruning in February 2000 and 2001	Late	60	75.4	% infected wounds
1	Eskalen et al., 2007	Thompson Seedless	Phaeoacremonium aleophilum	Esca	Pruning in February 2000 and 2001	Late	60	62.1	% infected wounds
1	Eskalen et al., 2007	Cabernet Sauvignon	Phaeomoniella chlamydospora	Esca	Pruning in February 2000 and 2001	Late	60	50	% infected wounds
1	Eskalen et al., 2007	Cabernet Sauvignon	Phaeoacremonium aleophilum	Esca	Pruning in February 2000 and 2001	Late	60	50	% infected wounds
1	Eskalen et al., 2007	Thompson Seedless	Phaeomoniella chlamydospora	Esca	Pruning in February 2000 and 2001	Late	90	12.99	% infected wounds
1	Eskalen et al., 2007	Thompson Seedless	Phaeoacremonium aleophilum	Esca	Pruning in February 2000 and 2001	Late	90	24.6	% infected wounds
1	Eskalen et al., 2007	Cabernet Sauvignon	Phaeomoniella chlamydospora	Esca	Pruning in February 2000 and 2001	Late	90	24.6	% infected wounds
1	Eskalen et al., 2007	Cabernet Sauvignon	Phaeoacremonium aleophilum	Esca	Pruning in February 2000 and 2001	Late	90	11.3	% infected wounds
1	Eskalen et al., 2007	Thompson Seedless	Phaeomoniella chlamydospora	Esca	Pruning in February 2000 and 2001	Late	120	25.4	% infected wounds
1	Eskalen et al., 2007	Thompson Seedless	Phaeoacremonium aleophilum	Esca	Pruning in February 2000 and 2001	Late	120	12.6	% infected wounds
1	Eskalen et al., 2007	Cabernet Sauvignon	Phaeomoniella chlamydospora	Esca	Pruning in February 2000 and 2001	Late	120	11.6	% infected wounds
1	Eskalen et al., 2007	Cabernet Sauvignon	Phaeoacremonium aleophilum	Esca	Pruning in February 2000 and 2001	Late	120	23.5	% infected wounds
1	Eskalen et al., 2007	Thompson Seedless	Phaeomoniella chlamydospora	Esca	Pruning in February 2000 and 2001	Late	150	0	% infected wounds
1	Eskalen et al., 2007	Thompson Seedless	Phaeoacremonium aleophilum	Esca	Pruning in February 2000 and 2001	Late	150	0	% infected wounds
1	Eskalen et al., 2007	Cabernet Sauvignon	Phaeomoniella chlamydospora	Esca	Pruning in February 2000 and 2001	Late	150	0	% infected wounds
1	Eskalen et al., 2007	Cabernet Sauvignon	Phaeoacremonium aleophilum	Esca	Pruning in February 2000 and 2001	Late	150	0	% infected wounds
1	Eskalen et al., 2007	Thompson Seedless	Phaeomoniella chlamydospora	Esca	Pruning in February 2000 and 2001	Late	180	0	% infected wounds
1	Eskalen et al., 2007	Thompson Seedless	Phaeoacremonium aleophilum	Esca	Pruning in February 2000 and 2001	Late	180	0	% infected wounds
1	Eskalen et al., 2007	Cabernet Sauvignon	Phaeomoniella chlamydospora	Esca	Pruning in February 2000 and 2001	Late	180	0	% infected wounds
1	Eskalen et al., 2007	Cabernet Sauvignon	Phaeoacremonium aleophilum	Esca	Pruning in February 2000 and 2001	Late	180	0	% infected wounds
2	Serra et al., 2008	Sauvignon blanc	Phaeomoniella chlamydospora	Esca	Pruning 10 Febbraio 2005. Inoculated	Late	0	24.7	% infected wounds
2	Serra et al., 2008	Sauvignon blanc	Phaeoacremonium aleophilum	Esca	Pruning 10 Febbraio 2005. Inoculated	Late	0	57.3	% infected wounds
2	Serra et al., 2008	Sauvignon blanc	Diplodia seriata	Botryosphaeria Dieback	Pruning 10 Febbraio 2005. Inoculated	Late	0	100	% infected wounds
2	Serra et al., 2008	Sauvignon blanc	Phaeomoniella chlamydospora	Esca	Pruning 10 gennaio 2007. Inoculated	Mid	0	74.9	% infected wounds
2	Serra et al., 2008	Sauvignon blanc	Phaeoacremonium aleophilum	Esca	Pruning 10 Febbraio 2005. Inoculated	Late	7	64	% infected wounds
2	Serra et al., 2008	Sauvignon blanc	Diplodia seriata	Botryosphaeria Dieback	Pruning 10 Febbraio 2005. Inoculated	Late	7	100	% infected wounds
2	Serra et al., 2008	Sauvignon blanc	Phaeomoniella chlamydospora	Esca	Pruning 11 gennaio 2005. Inoculated	Mid	0	80.1	% infected wounds
2	Serra et al., 2008	Sauvignon blanc	Phaeoacremonium aleophilum	Esca	Pruning 10 Febbraio 2005. Inoculated	Late	14	28.9	% infected wounds
2	Serra et al., 2008	Sauvignon blanc	Diplodia seriata	Botryosphaeria Dieback	Pruning 10 Febbraio 2005. Inoculated	Late	14	100	% infected wounds
2	Serra et al., 2008	Sauvignon blanc	Phaeomoniella chlamydospora	Esca	Pruning 11 gennaio 2006. Inoculated	Mid	0	65.7	% infected wounds
2	Serra et al., 2008	Sauvignon blanc	Phaeoacremonium aleophilum	Esca	Pruning 10 Febbraio 2005. Inoculated	Late	21	0	% infected wounds
2	Serra et al., 2008	Sauvignon blanc	Diplodia seriata	Botryosphaeria Dieback	Pruning 10 Febbraio 2005. Inoculated	Late	21	84.8	% infected wounds
2	Serra et al., 2008	Sauvignon blanc	Phaeomoniella chlamydospora	Esca	Pruning 7 Febbraio 2007. Inoculated	Late	0	65.6	% infected wounds
2	Serra et al., 2008	Sauvignon blanc	Phaeoacremonium aleophilum	Esca	Pruning 10 Febbraio 2005. Inoculated	Late	28	18.4	% infected wounds
2	Serra et al., 2008	Sauvignon blanc	Diplodia seriata	Botryosphaeria Dieback	Pruning 10 Febbraio 2005. Inoculated	Late	28	100	% infected wounds
2	Serra et al., 2008	Sauvignon blanc	Phaeomoniella chlamydospora	Esca	Pruning 7 Marzo 2007. Inoculated	Late	0	45.5	% infected wounds
2	Serra et al., 2008	Sauvignon blanc	Phaeoacremonium aleophilum	Esca	Pruning 10 Febbraio 2005. Inoculated	Late	35	28.2	% infected wounds
2	Serra et al., 2008	Sauvignon blanc	Diplodia seriata	Botryosphaeria Dieback	Pruning 10 Febbraio 2005. Inoculated	Late	35	89.6	% infected wounds
2	Serra et al., 2008	Sauvignon blanc	Phaeomoniella chlamydospora	Esca	Pruning 8 Febbraio 2006. Inoculated	Late	0	50.3	% infected wounds
2	Serra et al., 2008	Sauvignon blanc	Phaeoacremonium aleophilum	Esca	Pruning 10 Febbraio 2005. Inoculated	Late	42	33.2	% infected wounds
2	Serra et al., 2008	Sauvignon blanc	Diplodia seriata	Botryosphaeria Dieback	Pruning 10 Febbraio 2005. Inoculated	Late	42	89.6	% infected wounds
2	Serra et al., 2008	Sauvignon blanc	Phaeomoniella chlamydospora	Esca	Pruning 8 Marzo 2006. Inoculated	Late	0	79.8	% infected wounds
2	Serra et al., 2008	Sauvignon blanc	Phaeoacremonium aleophilum	Esca	Pruning 10 Febbraio 2005. Inoculated	Late	49	2.8	% infected wounds
2	Serra et al., 2008	Sauvignon blanc	Diplodia seriata	Botryosphaeria Dieback	Pruning 10 Febbraio 2005. Inoculated	Late	49	64.9	% infected wounds
2	Serra et al., 2008	Sauvignon blanc	Phaeomoniella chlamydospora	Esca	Pruning 9 Marzo 2005. Inoculated.	Late	0	13.5	% infected wounds
2	Serra et al., 2008	Sauvignon blanc	Phaeoacremonium aleophilum	Esca	Pruning 10 Febbraio 2005. Inoculated	Late	56	0	% infected wounds
2	Serra et al., 2008	Sauvignon blanc	Diplodia seriata	Botryosphaeria Dieback	Pruning 10 Febbraio 2005. Inoculated	Late	56	89.9	% infected wounds
2	Serra et al., 2008	Sauvignon blanc	Phaeomoniella chlamydospora	Esca	Pruning 10 Febbraio 2005. Inoculated	Late	7	58.9	% infected wounds
2	Serra et al., 2008	Sauvignon blanc	Phaeoacremonium aleophilum	Esca	Pruning 10 Febbraio 2005. Inoculated	Late	63	22.7	% infected wounds
2	Serra et al., 2008	Sauvignon blanc	Diplodia seriata	Botryosphaeria Dieback	Pruning 10 Febbraio 2005. Inoculated	Late	63	89.9	% infected wounds
2	Serra et al., 2008	Sauvignon blanc	Phaeomoniella chlamydospora	Esca	Pruning 10 gennaio 2007. Inoculated	Mid	7	35.2	% infected wounds
2	Serra et al., 2008	Sauvignon blanc	Phaeoacremonium aleophilum	Esca	Pruning 10 Febbraio 2005. Inoculated	Late	70	0	% infected wounds
2	Serra et al., 2008	Sauvignon blanc	Diplodia seriata	Botryosphaeria Dieback	Pruning 10 Febbraio 2005. Inoculated	Late	70	84.9	% infected wounds
2	Serra et al., 2008	Sauvignon blanc	Diplodia seriata	Botryosphaeria Dieback	Pruning 10 Febbraio 2005. Inoculated	Late	77	78.7	% infected wounds
2	Serra et al., 2008	Sauvignon blanc	Diplodia seriata	Botryosphaeria Dieback	Pruning 10 Febbraio 2005. Inoculated	Late	84	79.5	% infected wounds
2	Serra et al., 2008	Sauvignon blanc	Phaeomoniella chlamydospora	Esca	Pruning 11 gennaio 2005. Inoculated	Mid	7	44.9	% infected wounds
2	Serra et al., 2008	Sauvignon blanc	Phaeoacremonium aleophilum	Esca	Pruning 10 gennaio 2007. Inoculated	Mid	0	84	% infected wounds
2	Serra et al., 2008	Sauvignon blanc	Diplodia seriata	Botryosphaeria Dieback	Pruning 10 gennaio 2007. Inoculated	Mid	0	52.9	% infected wounds
2	Serra et al., 2008	Sauvignon blanc	Phaeomoniella chlamydospora	Esca	Pruning 11 gennaio 2006. Inoculated	Mid	7	90.8	% infected wounds
2	Serra et al., 2008	Sauvignon blanc	Phaeoacremonium aleophilum	Esca	Pruning 10 gennaio 2007. Inoculated	Mid	7	45.1	% infected wounds
2	Serra et al., 2008	Sauvignon blanc	Diplodia seriata	Botryosphaeria Dieback	Pruning 10 gennaio 2007. Inoculated	Mid	7	24.8	% infected wounds
2	Serra et al., 2008	Sauvignon blanc	Phaeomoniella chlamydospora	Esca	Pruning 7 Febbraio 2007. Inoculated	Late	7	55.7	% infected wounds
2	Serra et al., 2008	Sauvignon blanc	Phaeoacremonium aleophilum	Esca	Pruning 10 gennaio 2007. Inoculated	Mid	14	35.4	% infected wounds
2	Serra et al., 2008	Sauvignon blanc	Diplodia seriata	Botryosphaeria Dieback	Pruning 10 gennaio 2007. Inoculated	Mid	14	69.7	% infected wounds
2	Serra et al., 2008	Sauvignon blanc	Phaeomoniella chlamydospora	Esca	Pruning 7 Marzo 2007. Inoculated	Late	7	85.8	% infected wounds
2	Serra et al., 2008	Sauvignon blanc	Phaeoacremonium aleophilum	Esca	Pruning 10 gennaio 2007. Inoculated	Mid	21	20.3	% infected wounds
2	Serra et al., 2008	Sauvignon blanc	Diplodia seriata	Botryosphaeria Dieback	Pruning 10 gennaio 2007. Inoculated	Mid	21	14.9	% infected wounds
2	Serra et al., 2008	Sauvignon blanc	Phaeomoniella chlamydospora	Esca	Pruning 8 Febbraio 2006. Inoculated	Late	7	60.5	% infected wounds
2	Serra et al., 2008	Sauvignon blanc	Phaeoacremonium aleophilum	Esca	Pruning 10 gennaio 2007. Inoculated	Mid	28	49.7	% infected wounds
2	Serra et al., 2008	Sauvignon blanc	Diplodia seriata	Botryosphaeria Dieback	Pruning 10 gennaio 2007. Inoculated	Mid	28	14.6	% infected wounds
2	Serra et al., 2008	Sauvignon blanc	Phaeomoniella chlamydospora	Esca	Pruning 8 Marzo 2006. Inoculated	Late	7	29	% infected wounds
2	Serra et al., 2008	Sauvignon blanc	Phaeoacremonium aleophilum	Esca	Pruning 10 gennaio 2007. Inoculated	Mid	35	64.6	% infected wounds
2	Serra et al., 2008	Sauvignon blanc	Diplodia seriata	Botryosphaeria Dieback	Pruning 10 gennaio 2007. Inoculated	Mid	35	39.9	% infected wounds
2	Serra et al., 2008	Sauvignon blanc	Phaeomoniella chlamydospora	Esca	Pruning 9 Marzo 2005. Inoculated.	Late	7	8.5	% infected wounds
2	Serra et al., 2008	Sauvignon blanc	Phaeoacremonium aleophilum	Esca	Pruning 10 gennaio 2007. Inoculated	Mid	42	60	% infected wounds
2	Serra et al., 2008	Sauvignon blanc	Diplodia seriata	Botryosphaeria Dieback	Pruning 10 gennaio 2007. Inoculated	Mid	42	35	% infected wounds
2	Serra et al., 2008	Sauvignon blanc	Phaeomoniella chlamydospora	Esca	Pruning 10 Febbraio 2005. Inoculated	Late	14	13.9	% infected wounds
2	Serra et al., 2008	Sauvignon blanc	Phaeoacremonium aleophilum	Esca	Pruning 10 gennaio 2007. Inoculated	Mid	49	40	% infected wounds
2	Serra et al., 2008	Sauvignon blanc	Diplodia seriata	Botryosphaeria Dieback	Pruning 10 gennaio 2007. Inoculated	Mid	49	14.9	% infected wounds
2	Serra et al., 2008	Sauvignon blanc	Phaeomoniella chlamydospora	Esca	Pruning 10 gennaio 2007. Inoculated	Mid	14	55.2	% infected wounds
2	Serra et al., 2008	Sauvignon blanc	Phaeoacremonium aleophilum	Esca	Pruning 10 gennaio 2007. Inoculated	Mid	56	0	% infected wounds
2	Serra et al., 2008	Sauvignon blanc	Diplodia seriata	Botryosphaeria Dieback	Pruning 10 gennaio 2007. Inoculated	Mid	56	20.5	% infected wounds
2	Serra et al., 2008	Sauvignon blanc	Phaeomoniella chlamydospora	Esca	Pruning 11 gennaio 2005. Inoculated	Mid	14	24.9	% infected wounds
2	Serra et al., 2008	Sauvignon blanc	Phaeoacremonium aleophilum	Esca	Pruning 10 gennaio 2007. Inoculated	Mid	63	44.9	% infected wounds
2	Serra et al., 2008	Sauvignon blanc	Diplodia seriata	Botryosphaeria Dieback	Pruning 10 gennaio 2007. Inoculated	Mid	63	9.8	% infected wounds
2	Serra et al., 2008	Sauvignon blanc	Phaeomoniella chlamydospora	Esca	Pruning 11 gennaio 2006. Inoculated	Mid	14	55.5	% infected wounds
2	Serra et al., 2008	Sauvignon blanc	Phaeoacremonium aleophilum	Esca	Pruning 10 gennaio 2007. Inoculated	Mid	70	49.7	% infected wounds
2	Serra et al., 2008	Sauvignon blanc	Diplodia seriata	Botryosphaeria Dieback	Pruning 10 gennaio 2007. Inoculated	Mid	70	34.8	% infected wounds
2	Serra et al., 2008	Sauvignon blanc	Phaeomoniella chlamydospora	Esca	Pruning 7 Febbraio 2007. Inoculated	Late	14	55.7	% infected wounds
2	Serra et al., 2008	Sauvignon blanc	Phaeoacremonium aleophilum	Esca	Pruning 10 gennaio 2007. Inoculated	Mid	77	64.6	% infected wounds
2	Serra et al., 2008	Sauvignon blanc	Diplodia seriata	Botryosphaeria Dieback	Pruning 10 gennaio 2007. Inoculated	Mid	77	45	% infected wounds
2	Serra et al., 2008	Sauvignon blanc	Phaeomoniella chlamydospora	Esca	Pruning 7 Marzo 2007. Inoculated	Late	14	55.7	% infected wounds
2	Serra et al., 2008	Sauvignon blanc	Phaeoacremonium aleophilum	Esca	Pruning 10 gennaio 2007. Inoculated	Mid	84	60	% infected wounds
2	Serra et al., 2008	Sauvignon blanc	Diplodia seriata	Botryosphaeria Dieback	Pruning 10 gennaio 2007. Inoculated	Mid	84	54.6	% infected wounds
2	Serra et al., 2008	Sauvignon blanc	Phaeomoniella chlamydospora	Esca	Pruning 8 Febbraio 2006. Inoculated	Late	14	55.8	% infected wounds
2	Serra et al., 2008	Sauvignon blanc	Phaeoacremonium aleophilum	Esca	Pruning 10 gennaio 2007. Inoculated	Mid	91	54.9	% infected wounds
2	Serra et al., 2008	Sauvignon blanc	Diplodia seriata	Botryosphaeria Dieback	Pruning 10 gennaio 2007. Inoculated	Mid	91	35.3	% infected wounds
2	Serra et al., 2008	Sauvignon blanc	Phaeomoniella chlamydospora	Esca	Pruning 8 Marzo 2006. Inoculated	Late	14	24	% infected wounds
2	Serra et al., 2008	Sauvignon blanc	Phaeoacremonium aleophilum	Esca	Pruning 10 gennaio 2007. Inoculated	Mid	98	35.1	% infected wounds
2	Serra et al., 2008	Sauvignon blanc	Diplodia seriata	Botryosphaeria Dieback	Pruning 10 gennaio 2007. Inoculated	Mid	98	49.8	% infected wounds
2	Serra et al., 2008	Sauvignon blanc	Phaeomoniella chlamydospora	Esca	Pruning 9 Marzo 2005. Inoculated.	Late	14	13.1	% infected wounds
2	Serra et al., 2008	Sauvignon blanc	Phaeoacremonium aleophilum	Esca	Pruning 10 gennaio 2007. Inoculated	Mid	105	54.6	% infected wounds
2	Serra et al., 2008	Sauvignon blanc	Diplodia seriata	Botryosphaeria Dieback	Pruning 10 gennaio 2007. Inoculated	Mid	105	25.4	% infected wounds
2	Serra et al., 2008	Sauvignon blanc	Phaeomoniella chlamydospora	Esca	Pruning 10 Febbraio 2005. Inoculated	Late	21	0	% infected wounds
2	Serra et al., 2008	Sauvignon blanc	Phaeoacremonium aleophilum	Esca	Pruning 10 gennaio 2007. Inoculated	Mid	112	30	% infected wounds
2	Serra et al., 2008	Sauvignon blanc	Diplodia seriata	Botryosphaeria Dieback	Pruning 10 gennaio 2007. Inoculated	Mid	112	64.6	% infected wounds
2	Serra et al., 2008	Sauvignon blanc	Phaeomoniella chlamydospora	Esca	Pruning 10 gennaio 2007. Inoculated	Mid	21	25.4	% infected wounds
2	Serra et al., 2008	Sauvignon blanc	Phaeoacremonium aleophilum	Esca	Pruning 10 gennaio 2007. Inoculated	Mid	119	20	% infected wounds
2	Serra et al., 2008	Sauvignon blanc	Diplodia seriata	Botryosphaeria Dieback	Pruning 10 gennaio 2007. Inoculated	Mid	119	5.2	% infected wounds
2	Serra et al., 2008	Sauvignon blanc	Phaeomoniella chlamydospora	Esca	Pruning 11 gennaio 2005. Inoculated	Mid	21	54.5	% infected wounds
2	Serra et al., 2008	Sauvignon blanc	Phaeoacremonium aleophilum	Esca	Pruning 11 gennaio 2005. Inoculated	Mid	0	42.1	% infected wounds
2	Serra et al., 2008	Sauvignon blanc	Diplodia seriata	Botryosphaeria Dieback	Pruning 11 gennaio 2005. Inoculated	Mid	0	72.8	% infected wounds
2	Serra et al., 2008	Sauvignon blanc	Phaeomoniella chlamydospora	Esca	Pruning 11 gennaio 2006. Inoculated	Mid	21	45.3	% infected wounds
2	Serra et al., 2008	Sauvignon blanc	Phaeoacremonium aleophilum	Esca	Pruning 11 gennaio 2005. Inoculated	Mid	7	70.6	% infected wounds
2	Serra et al., 2008	Sauvignon blanc	Diplodia seriata	Botryosphaeria Dieback	Pruning 11 gennaio 2005. Inoculated	Mid	7	10.1	% infected wounds
2	Serra et al., 2008	Sauvignon blanc	Phaeomoniella chlamydospora	Esca	Pruning 7 Febbraio 2007. Inoculated	Late	21	70.7	% infected wounds
2	Serra et al., 2008	Sauvignon blanc	Phaeoacremonium aleophilum	Esca	Pruning 11 gennaio 2005. Inoculated	Mid	14	20.6	% infected wounds
2	Serra et al., 2008	Sauvignon blanc	Diplodia seriata	Botryosphaeria Dieback	Pruning 11 gennaio 2005. Inoculated	Mid	14	25.1	% infected wounds
2	Serra et al., 2008	Sauvignon blanc	Phaeomoniella chlamydospora	Esca	Pruning 7 Marzo 2007. Inoculated	Late	21	65.4	% infected wounds
2	Serra et al., 2008	Sauvignon blanc	Phaeoacremonium aleophilum	Esca	Pruning 11 gennaio 2005. Inoculated	Mid	21	10.7	% infected wounds
2	Serra et al., 2008	Sauvignon blanc	Diplodia seriata	Botryosphaeria Dieback	Pruning 11 gennaio 2005. Inoculated	Mid	21	20.8	% infected wounds
2	Serra et al., 2008	Sauvignon blanc	Phaeomoniella chlamydospora	Esca	Pruning 8 Febbraio 2006. Inoculated	Late	21	50.1	% infected wounds
2	Serra et al., 2008	Sauvignon blanc	Phaeoacremonium aleophilum	Esca	Pruning 11 gennaio 2005. Inoculated	Mid	28	56.3	% infected wounds
2	Serra et al., 2008	Sauvignon blanc	Diplodia seriata	Botryosphaeria Dieback	Pruning 11 gennaio 2005. Inoculated	Mid	28	89.4	% infected wounds
2	Serra et al., 2008	Sauvignon blanc	Phaeomoniella chlamydospora	Esca	Pruning 8 Marzo 2006. Inoculated	Late	21	48.9	% infected wounds
2	Serra et al., 2008	Sauvignon blanc	Phaeoacremonium aleophilum	Esca	Pruning 11 gennaio 2005. Inoculated	Mid	35	21.1	% infected wounds
2	Serra et al., 2008	Sauvignon blanc	Diplodia seriata	Botryosphaeria Dieback	Pruning 11 gennaio 2005. Inoculated	Mid	35	89.3	% infected wounds
2	Serra et al., 2008	Sauvignon blanc	Phaeomoniella chlamydospora	Esca	Pruning 9 Marzo 2005. Inoculated.	Late	21	0	% infected wounds
2	Serra et al., 2008	Sauvignon blanc	Phaeoacremonium aleophilum	Esca	Pruning 11 gennaio 2005. Inoculated	Mid	42	21.1	% infected wounds
2	Serra et al., 2008	Sauvignon blanc	Diplodia seriata	Botryosphaeria Dieback	Pruning 11 gennaio 2005. Inoculated	Mid	42	94.5	% infected wounds
2	Serra et al., 2008	Sauvignon blanc	Phaeomoniella chlamydospora	Esca	Pruning 10 Febbraio 2005. Inoculated	Late	28	3.6	% infected wounds
2	Serra et al., 2008	Sauvignon blanc	Phaeoacremonium aleophilum	Esca	Pruning 11 gennaio 2005. Inoculated	Mid	49	11.5	% infected wounds
2	Serra et al., 2008	Sauvignon blanc	Diplodia seriata	Botryosphaeria Dieback	Pruning 11 gennaio 2005. Inoculated	Mid	49	45.4	% infected wounds
2	Serra et al., 2008	Sauvignon blanc	Phaeomoniella chlamydospora	Esca	Pruning 10 gennaio 2007. Inoculated	Mid	28	65.2	% infected wounds
2	Serra et al., 2008	Sauvignon blanc	Phaeoacremonium aleophilum	Esca	Pruning 11 gennaio 2005. Inoculated	Mid	56	11.6	% infected wounds
2	Serra et al., 2008	Sauvignon blanc	Diplodia seriata	Botryosphaeria Dieback	Pruning 11 gennaio 2005. Inoculated	Mid	56	85	% infected wounds
2	Serra et al., 2008	Sauvignon blanc	Phaeomoniella chlamydospora	Esca	Pruning 11 gennaio 2005. Inoculated	Mid	28	44.4	% infected wounds
2	Serra et al., 2008	Sauvignon blanc	Phaeoacremonium aleophilum	Esca	Pruning 11 gennaio 2005. Inoculated	Mid	63	37	% infected wounds
2	Serra et al., 2008	Sauvignon blanc	Diplodia seriata	Botryosphaeria Dieback	Pruning 11 gennaio 2005. Inoculated	Mid	63	100	% infected wounds
2	Serra et al., 2008	Sauvignon blanc	Phaeomoniella chlamydospora	Esca	Pruning 11 gennaio 2006. Inoculated	Mid	28	50.1	% infected wounds
2	Serra et al., 2008	Sauvignon blanc	Phaeoacremonium aleophilum	Esca	Pruning 11 gennaio 2005. Inoculated	Mid	70	42.2	% infected wounds
2	Serra et al., 2008	Sauvignon blanc	Diplodia seriata	Botryosphaeria Dieback	Pruning 11 gennaio 2005. Inoculated	Mid	70	80.1	% infected wounds
2	Serra et al., 2008	Sauvignon blanc	Phaeomoniella chlamydospora	Esca	Pruning 7 Febbraio 2007. Inoculated	Late	28	25.6	% infected wounds
2	Serra et al., 2008	Sauvignon blanc	Phaeoacremonium aleophilum	Esca	Pruning 11 gennaio 2005. Inoculated	Mid	77	7	% infected wounds
2	Serra et al., 2008	Sauvignon blanc	Diplodia seriata	Botryosphaeria Dieback	Pruning 11 gennaio 2005. Inoculated	Mid	77	56.1	% infected wounds
2	Serra et al., 2008	Sauvignon blanc	Phaeomoniella chlamydospora	Esca	Pruning 7 Marzo 2007. Inoculated	Late	28	40.7	% infected wounds
2	Serra et al., 2008	Sauvignon blanc	Phaeoacremonium aleophilum	Esca	Pruning 11 gennaio 2005. Inoculated	Mid	84	7.4	% infected wounds
2	Serra et al., 2008	Sauvignon blanc	Diplodia seriata	Botryosphaeria Dieback	Pruning 11 gennaio 2005. Inoculated	Mid	84	100	% infected wounds
2	Serra et al., 2008	Sauvignon blanc	Phaeomoniella chlamydospora	Esca	Pruning 8 Febbraio 2006. Inoculated	Late	28	35.4	% infected wounds
2	Serra et al., 2008	Sauvignon blanc	Phaeoacremonium aleophilum	Esca	Pruning 11 gennaio 2005. Inoculated	Mid	91	42.7	% infected wounds
2	Serra et al., 2008	Sauvignon blanc	Diplodia seriata	Botryosphaeria Dieback	Pruning 11 gennaio 2005. Inoculated	Mid	91	95.2	% infected wounds
2	Serra et al., 2008	Sauvignon blanc	Phaeomoniella chlamydospora	Esca	Pruning 8 Marzo 2006. Inoculated	Late	28	23.7	% infected wounds
2	Serra et al., 2008	Sauvignon blanc	Phaeoacremonium aleophilum	Esca	Pruning 11 gennaio 2005. Inoculated	Mid	98	33.2	% infected wounds
2	Serra et al., 2008	Sauvignon blanc	Diplodia seriata	Botryosphaeria Dieback	Pruning 11 gennaio 2005. Inoculated	Mid	98	90.8	% infected wounds
2	Serra et al., 2008	Sauvignon blanc	Diplodia seriata	Botryosphaeria Dieback	Pruning 11 gennaio 2005. Inoculated	Mid	105	90.9	% infected wounds
2	Serra et al., 2008	Sauvignon blanc	Diplodia seriata	Botryosphaeria Dieback	Pruning 11 gennaio 2005. Inoculated	Mid	112	90.9	% infected wounds
2	Serra et al., 2008	Sauvignon blanc	Phaeomoniella chlamydospora	Esca	Pruning 9 Marzo 2005. Inoculated.	Late	28	0	% infected wounds
2	Serra et al., 2008	Sauvignon blanc	Phaeoacremonium aleophilum	Esca	Pruning 11 gennaio 2006. Inoculated	Mid	0	79	% infected wounds
2	Serra et al., 2008	Sauvignon blanc	Diplodia seriata	Botryosphaeria Dieback	Pruning 11 gennaio 2006. Inoculated	Mid	0	68.4	% infected wounds
2	Serra et al., 2008	Sauvignon blanc	Phaeomoniella chlamydospora	Esca	Pruning 10 Febbraio 2005. Inoculated	Late	35	13.3	% infected wounds
2	Serra et al., 2008	Sauvignon blanc	Phaeoacremonium aleophilum	Esca	Pruning 11 gennaio 2006. Inoculated	Mid	7	50.2	% infected wounds
2	Serra et al., 2008	Sauvignon blanc	Diplodia seriata	Botryosphaeria Dieback	Pruning 11 gennaio 2006. Inoculated	Mid	7	96.3	% infected wounds
2	Serra et al., 2008	Sauvignon blanc	Phaeomoniella chlamydospora	Esca	Pruning 10 gennaio 2007. Inoculated	Mid	35	80.5	% infected wounds
2	Serra et al., 2008	Sauvignon blanc	Phaeoacremonium aleophilum	Esca	Pruning 11 gennaio 2006. Inoculated	Mid	14	35.3	% infected wounds
2	Serra et al., 2008	Sauvignon blanc	Diplodia seriata	Botryosphaeria Dieback	Pruning 11 gennaio 2006. Inoculated	Mid	14	100	% infected wounds
2	Serra et al., 2008	Sauvignon blanc	Phaeomoniella chlamydospora	Esca	Pruning 11 gennaio 2005. Inoculated	Mid	35	19.1	% infected wounds
2	Serra et al., 2008	Sauvignon blanc	Phaeoacremonium aleophilum	Esca	Pruning 11 gennaio 2006. Inoculated	Mid	21	21.3	% infected wounds
2	Serra et al., 2008	Sauvignon blanc	Diplodia seriata	Botryosphaeria Dieback	Pruning 11 gennaio 2006. Inoculated	Mid	21	100	% infected wounds
2	Serra et al., 2008	Sauvignon blanc	Phaeomoniella chlamydospora	Esca	Pruning 11 gennaio 2006. Inoculated	Mid	35	80.9	% infected wounds
2	Serra et al., 2008	Sauvignon blanc	Phaeoacremonium aleophilum	Esca	Pruning 11 gennaio 2006. Inoculated	Mid	28	16.3	% infected wounds
2	Serra et al., 2008	Sauvignon blanc	Diplodia seriata	Botryosphaeria Dieback	Pruning 11 gennaio 2006. Inoculated	Mid	28	91.9	% infected wounds
2	Serra et al., 2008	Sauvignon blanc	Phaeomoniella chlamydospora	Esca	Pruning 7 Febbraio 2007. Inoculated	Late	35	86	% infected wounds
2	Serra et al., 2008	Sauvignon blanc	Phaeoacremonium aleophilum	Esca	Pruning 11 gennaio 2006. Inoculated	Mid	35	86.2	% infected wounds
2	Serra et al., 2008	Sauvignon blanc	Diplodia seriata	Botryosphaeria Dieback	Pruning 11 gennaio 2006. Inoculated	Mid	35	97.4	% infected wounds
2	Serra et al., 2008	Sauvignon blanc	Phaeomoniella chlamydospora	Esca	Pruning 7 Marzo 2007. Inoculated	Late	35	40.7	% infected wounds
2	Serra et al., 2008	Sauvignon blanc	Phaeoacremonium aleophilum	Esca	Pruning 11 gennaio 2006. Inoculated	Mid	42	36.6	% infected wounds
2	Serra et al., 2008	Sauvignon blanc	Diplodia seriata	Botryosphaeria Dieback	Pruning 11 gennaio 2006. Inoculated	Mid	42	92.1	% infected wounds
2	Serra et al., 2008	Sauvignon blanc	Phaeomoniella chlamydospora	Esca	Pruning 8 Febbraio 2006. Inoculated	Late	35	60.7	% infected wounds
2	Serra et al., 2008	Sauvignon blanc	Phaeoacremonium aleophilum	Esca	Pruning 11 gennaio 2006. Inoculated	Mid	49	47	% infected wounds
2	Serra et al., 2008	Sauvignon blanc	Diplodia seriata	Botryosphaeria Dieback	Pruning 11 gennaio 2006. Inoculated	Mid	49	92.4	% infected wounds
2	Serra et al., 2008	Sauvignon blanc	Phaeomoniella chlamydospora	Esca	Pruning 8 Marzo 2006. Inoculated	Late	35	33.5	% infected wounds
2	Serra et al., 2008	Sauvignon blanc	Phaeoacremonium aleophilum	Esca	Pruning 11 gennaio 2006. Inoculated	Mid	56	47	% infected wounds
2	Serra et al., 2008	Sauvignon blanc	Diplodia seriata	Botryosphaeria Dieback	Pruning 11 gennaio 2006. Inoculated	Mid	56	42.3	% infected wounds
2	Serra et al., 2008	Sauvignon blanc	Phaeomoniella chlamydospora	Esca	Pruning 9 Marzo 2005. Inoculated.	Late	35	0	% infected wounds
2	Serra et al., 2008	Sauvignon blanc	Phaeoacremonium aleophilum	Esca	Pruning 11 gennaio 2006. Inoculated	Mid	63	37.7	% infected wounds
2	Serra et al., 2008	Sauvignon blanc	Diplodia seriata	Botryosphaeria Dieback	Pruning 11 gennaio 2006. Inoculated	Mid	63	8	% infected wounds
2	Serra et al., 2008	Sauvignon blanc	Phaeomoniella chlamydospora	Esca	Pruning 10 Febbraio 2005. Inoculated	Late	42	13.3	% infected wounds
2	Serra et al., 2008	Sauvignon blanc	Phaeoacremonium aleophilum	Esca	Pruning 11 gennaio 2006. Inoculated	Mid	70	52	% infected wounds
2	Serra et al., 2008	Sauvignon blanc	Diplodia seriata	Botryosphaeria Dieback	Pruning 11 gennaio 2006. Inoculated	Mid	70	28.1	% infected wounds
2	Serra et al., 2008	Sauvignon blanc	Phaeomoniella chlamydospora	Esca	Pruning 10 gennaio 2007. Inoculated	Mid	42	55.9	% infected wounds
2	Serra et al., 2008	Sauvignon blanc	Phaeoacremonium aleophilum	Esca	Pruning 11 gennaio 2006. Inoculated	Mid	77	32.9	% infected wounds
2	Serra et al., 2008	Sauvignon blanc	Diplodia seriata	Botryosphaeria Dieback	Pruning 11 gennaio 2006. Inoculated	Mid	77	43.6	% infected wounds
2	Serra et al., 2008	Sauvignon blanc	Phaeomoniella chlamydospora	Esca	Pruning 11 gennaio 2005. Inoculated	Mid	42	9	% infected wounds
2	Serra et al., 2008	Sauvignon blanc	Phaeoacremonium aleophilum	Esca	Pruning 11 gennaio 2006. Inoculated	Mid	84	9.1	% infected wounds
2	Serra et al., 2008	Sauvignon blanc	Diplodia seriata	Botryosphaeria Dieback	Pruning 11 gennaio 2006. Inoculated	Mid	84	33.9	% infected wounds
2	Serra et al., 2008	Sauvignon blanc	Phaeomoniella chlamydospora	Esca	Pruning 11 gennaio 2006. Inoculated	Mid	42	50.3	% infected wounds
2	Serra et al., 2008	Sauvignon blanc	Phaeoacremonium aleophilum	Esca	Pruning 11 gennaio 2006. Inoculated	Mid	91	13.6	% infected wounds
2	Serra et al., 2008	Sauvignon blanc	Diplodia seriata	Botryosphaeria Dieback	Pruning 11 gennaio 2006. Inoculated	Mid	91	29	% infected wounds
2	Serra et al., 2008	Sauvignon blanc	Phaeomoniella chlamydospora	Esca	Pruning 7 Febbraio 2007. Inoculated	Late	42	90.9	% infected wounds
2	Serra et al., 2008	Sauvignon blanc	Phaeoacremonium aleophilum	Esca	Pruning 11 gennaio 2006. Inoculated	Mid	98	13.5	% infected wounds
2	Serra et al., 2008	Sauvignon blanc	Diplodia seriata	Botryosphaeria Dieback	Pruning 11 gennaio 2006. Inoculated	Mid	98	23.7	% infected wounds
2	Serra et al., 2008	Sauvignon blanc	Phaeomoniella chlamydospora	Esca	Pruning 7 Marzo 2007. Inoculated	Late	42	55.2	% infected wounds
2	Serra et al., 2008	Sauvignon blanc	Phaeoacremonium aleophilum	Esca	Pruning 11 gennaio 2006. Inoculated	Mid	105	14.1	% infected wounds
2	Serra et al., 2008	Sauvignon blanc	Diplodia seriata	Botryosphaeria Dieback	Pruning 11 gennaio 2006. Inoculated	Mid	105	14.3	% infected wounds
2	Serra et al., 2008	Sauvignon blanc	Diplodia seriata	Botryosphaeria Dieback	Pruning 11 gennaio 2006. Inoculated	Mid	112	60.4	% infected wounds
2	Serra et al., 2008	Sauvignon blanc	Phaeomoniella chlamydospora	Esca	Pruning 8 Febbraio 2006. Inoculated	Late	42	55.5	% infected wounds
2	Serra et al., 2008	Sauvignon blanc	Phaeoacremonium aleophilum	Esca	Pruning 7 Febbraio 2007. Inoculated	Late	0	83.5	% infected wounds
2	Serra et al., 2008	Sauvignon blanc	Diplodia seriata	Botryosphaeria Dieback	Pruning 7 Febbraio 2007. Inoculated	Late	0	74.3	% infected wounds
2	Serra et al., 2008	Sauvignon blanc	Phaeomoniella chlamydospora	Esca	Pruning 8 Marzo 2006. Inoculated	Late	42	38.4	% infected wounds
2	Serra et al., 2008	Sauvignon blanc	Phaeoacremonium aleophilum	Esca	Pruning 7 Febbraio 2007. Inoculated	Late	7	69	% infected wounds
2	Serra et al., 2008	Sauvignon blanc	Diplodia seriata	Botryosphaeria Dieback	Pruning 7 Febbraio 2007. Inoculated	Late	7	59.9	% infected wounds
2	Serra et al., 2008	Sauvignon blanc	Phaeomoniella chlamydospora	Esca	Pruning 9 Marzo 2005. Inoculated.	Late	42	12.4	% infected wounds
2	Serra et al., 2008	Sauvignon blanc	Phaeoacremonium aleophilum	Esca	Pruning 7 Febbraio 2007. Inoculated	Late	14	58.9	% infected wounds
2	Serra et al., 2008	Sauvignon blanc	Diplodia seriata	Botryosphaeria Dieback	Pruning 7 Febbraio 2007. Inoculated	Late	14	49.9	% infected wounds
2	Serra et al., 2008	Sauvignon blanc	Phaeomoniella chlamydospora	Esca	Pruning 10 Febbraio 2005. Inoculated	Late	49	0	% infected wounds
2	Serra et al., 2008	Sauvignon blanc	Phaeoacremonium aleophilum	Esca	Pruning 7 Febbraio 2007. Inoculated	Late	21	49.1	% infected wounds
2	Serra et al., 2008	Sauvignon blanc	Diplodia seriata	Botryosphaeria Dieback	Pruning 7 Febbraio 2007. Inoculated	Late	21	54.8	% infected wounds
2	Serra et al., 2008	Sauvignon blanc	Phaeomoniella chlamydospora	Esca	Pruning 10 gennaio 2007. Inoculated	Mid	49	50.8	% infected wounds
2	Serra et al., 2008	Sauvignon blanc	Phaeoacremonium aleophilum	Esca	Pruning 7 Febbraio 2007. Inoculated	Late	28	4.1	% infected wounds
2	Serra et al., 2008	Sauvignon blanc	Diplodia seriata	Botryosphaeria Dieback	Pruning 7 Febbraio 2007. Inoculated	Late	28	25.2	% infected wounds
2	Serra et al., 2008	Sauvignon blanc	Phaeomoniella chlamydospora	Esca	Pruning 11 gennaio 2005. Inoculated	Mid	49	8.8	% infected wounds
2	Serra et al., 2008	Sauvignon blanc	Phaeoacremonium aleophilum	Esca	Pruning 7 Febbraio 2007. Inoculated	Late	35	43.9	% infected wounds
2	Serra et al., 2008	Sauvignon blanc	Diplodia seriata	Botryosphaeria Dieback	Pruning 7 Febbraio 2007. Inoculated	Late	35	20.1	% infected wounds
2	Serra et al., 2008	Sauvignon blanc	Phaeomoniella chlamydospora	Esca	Pruning 11 gennaio 2006. Inoculated	Mid	49	65.5	% infected wounds
2	Serra et al., 2008	Sauvignon blanc	Phaeoacremonium aleophilum	Esca	Pruning 7 Febbraio 2007. Inoculated	Late	42	48.4	% infected wounds
2	Serra et al., 2008	Sauvignon blanc	Diplodia seriata	Botryosphaeria Dieback	Pruning 7 Febbraio 2007. Inoculated	Late	42	34.8	% infected wounds
2	Serra et al., 2008	Sauvignon blanc	Phaeomoniella chlamydospora	Esca	Pruning 7 Febbraio 2007. Inoculated	Late	49	65.6	% infected wounds
2	Serra et al., 2008	Sauvignon blanc	Phaeoacremonium aleophilum	Esca	Pruning 7 Febbraio 2007. Inoculated	Late	49	73.4	% infected wounds
2	Serra et al., 2008	Sauvignon blanc	Diplodia seriata	Botryosphaeria Dieback	Pruning 7 Febbraio 2007. Inoculated	Late	49	59.6	% infected wounds
2	Serra et al., 2008	Sauvignon blanc	Phaeomoniella chlamydospora	Esca	Pruning 7 Marzo 2007. Inoculated	Late	49	45.8	% infected wounds
2	Serra et al., 2008	Sauvignon blanc	Phaeoacremonium aleophilum	Esca	Pruning 7 Febbraio 2007. Inoculated	Late	56	53.6	% infected wounds
2	Serra et al., 2008	Sauvignon blanc	Diplodia seriata	Botryosphaeria Dieback	Pruning 7 Febbraio 2007. Inoculated	Late	56	44.7	% infected wounds
2	Serra et al., 2008	Sauvignon blanc	Phaeomoniella chlamydospora	Esca	Pruning 8 Febbraio 2006. Inoculated	Late	49	70.7	% infected wounds
2	Serra et al., 2008	Sauvignon blanc	Phaeoacremonium aleophilum	Esca	Pruning 7 Febbraio 2007. Inoculated	Late	63	72.9	% infected wounds
2	Serra et al., 2008	Sauvignon blanc	Diplodia seriata	Botryosphaeria Dieback	Pruning 7 Febbraio 2007. Inoculated	Late	63	44.2	% infected wounds
2	Serra et al., 2008	Sauvignon blanc	Phaeomoniella chlamydospora	Esca	Pruning 8 Marzo 2006. Inoculated	Late	49	23.1	% infected wounds
2	Serra et al., 2008	Sauvignon blanc	Phaeoacremonium aleophilum	Esca	Pruning 7 Febbraio 2007. Inoculated	Late	70	23	% infected wounds
2	Serra et al., 2008	Sauvignon blanc	Diplodia seriata	Botryosphaeria Dieback	Pruning 7 Febbraio 2007. Inoculated	Late	70	44.7	% infected wounds
2	Serra et al., 2008	Sauvignon blanc	Phaeomoniella chlamydospora	Esca	Pruning 10 Febbraio 2005. Inoculated	Late	56	2.8	% infected wounds
2	Serra et al., 2008	Sauvignon blanc	Phaeoacremonium aleophilum	Esca	Pruning 7 Febbraio 2007. Inoculated	Late	77	47.8	% infected wounds
2	Serra et al., 2008	Sauvignon blanc	Diplodia seriata	Botryosphaeria Dieback	Pruning 7 Febbraio 2007. Inoculated	Late	77	24.9	% infected wounds
2	Serra et al., 2008	Sauvignon blanc	Phaeomoniella chlamydospora	Esca	Pruning 10 gennaio 2007. Inoculated	Mid	56	0	% infected wounds
2	Serra et al., 2008	Sauvignon blanc	Phaeoacremonium aleophilum	Esca	Pruning 7 Febbraio 2007. Inoculated	Late	84	32.8	% infected wounds
2	Serra et al., 2008	Sauvignon blanc	Diplodia seriata	Botryosphaeria Dieback	Pruning 7 Febbraio 2007. Inoculated	Late	84	44.4	% infected wounds
2	Serra et al., 2008	Sauvignon blanc	Phaeomoniella chlamydospora	Esca	Pruning 11 gennaio 2005. Inoculated	Mid	56	8.7	% infected wounds
2	Serra et al., 2008	Sauvignon blanc	Phaeoacremonium aleophilum	Esca	Pruning 7 Febbraio 2007. Inoculated	Late	91	37.8	% infected wounds
2	Serra et al., 2008	Sauvignon blanc	Diplodia seriata	Botryosphaeria Dieback	Pruning 7 Febbraio 2007. Inoculated	Late	91	19.9	% infected wounds
2	Serra et al., 2008	Sauvignon blanc	Phaeomoniella chlamydospora	Esca	Pruning 11 gennaio 2006. Inoculated	Mid	56	45.3	% infected wounds
2	Serra et al., 2008	Sauvignon blanc	Phaeoacremonium aleophilum	Esca	Pruning 7 Marzo 2007. Inoculated	Late	0	42.1	% infected wounds
2	Serra et al., 2008	Sauvignon blanc	Diplodia seriata	Botryosphaeria Dieback	Pruning 7 Marzo 2007. Inoculated	Late	0	94.4	% infected wounds
2	Serra et al., 2008	Sauvignon blanc	Phaeomoniella chlamydospora	Esca	Pruning 7 Febbraio 2007. Inoculated	Late	56	45.8	% infected wounds
2	Serra et al., 2008	Sauvignon blanc	Phaeoacremonium aleophilum	Esca	Pruning 7 Marzo 2007. Inoculated	Late	7	54.6	% infected wounds
2	Serra et al., 2008	Sauvignon blanc	Diplodia seriata	Botryosphaeria Dieback	Pruning 7 Marzo 2007. Inoculated	Late	7	65.1	% infected wounds
2	Serra et al., 2008	Sauvignon blanc	Phaeomoniella chlamydospora	Esca	Pruning 7 Marzo 2007. Inoculated	Late	56	55.4	% infected wounds
2	Serra et al., 2008	Sauvignon blanc	Phaeoacremonium aleophilum	Esca	Pruning 7 Marzo 2007. Inoculated	Late	14	49.7	% infected wounds
2	Serra et al., 2008	Sauvignon blanc	Diplodia seriata	Botryosphaeria Dieback	Pruning 7 Marzo 2007. Inoculated	Late	14	39.7	% infected wounds
2	Serra et al., 2008	Sauvignon blanc	Phaeomoniella chlamydospora	Esca	Pruning 8 Febbraio 2006. Inoculated	Late	56	15	% infected wounds
2	Serra et al., 2008	Sauvignon blanc	Phaeoacremonium aleophilum	Esca	Pruning 7 Marzo 2007. Inoculated	Late	21	75.1	% infected wounds
2	Serra et al., 2008	Sauvignon blanc	Diplodia seriata	Botryosphaeria Dieback	Pruning 7 Marzo 2007. Inoculated	Late	21	9.9	% infected wounds
2	Serra et al., 2008	Sauvignon blanc	Phaeomoniella chlamydospora	Esca	Pruning 8 Marzo 2006. Inoculated	Late	56	8.1	% infected wounds
2	Serra et al., 2008	Sauvignon blanc	Phaeoacremonium aleophilum	Esca	Pruning 7 Marzo 2007. Inoculated	Late	28	79.5	% infected wounds
2	Serra et al., 2008	Sauvignon blanc	Diplodia seriata	Botryosphaeria Dieback	Pruning 7 Marzo 2007. Inoculated	Late	28	54.9	% infected wounds
2	Serra et al., 2008	Sauvignon blanc	Phaeomoniella chlamydospora	Esca	Pruning 10 Febbraio 2005. Inoculated	Late	63	0	% infected wounds
2	Serra et al., 2008	Sauvignon blanc	Phaeoacremonium aleophilum	Esca	Pruning 7 Marzo 2007. Inoculated	Late	35	50	% infected wounds
2	Serra et al., 2008	Sauvignon blanc	Diplodia seriata	Botryosphaeria Dieback	Pruning 7 Marzo 2007. Inoculated	Late	35	44.6	% infected wounds
2	Serra et al., 2008	Sauvignon blanc	Phaeomoniella chlamydospora	Esca	Pruning 10 gennaio 2007. Inoculated	Mid	63	46.1	% infected wounds
2	Serra et al., 2008	Sauvignon blanc	Phaeoacremonium aleophilum	Esca	Pruning 7 Marzo 2007. Inoculated	Late	42	49.7	% infected wounds
2	Serra et al., 2008	Sauvignon blanc	Diplodia seriata	Botryosphaeria Dieback	Pruning 7 Marzo 2007. Inoculated	Late	42	44.6	% infected wounds
2	Serra et al., 2008	Sauvignon blanc	Phaeomoniella chlamydospora	Esca	Pruning 11 gennaio 2005. Inoculated	Mid	63	33.5	% infected wounds
2	Serra et al., 2008	Sauvignon blanc	Phaeoacremonium aleophilum	Esca	Pruning 7 Marzo 2007. Inoculated	Late	49	40.3	% infected wounds
2	Serra et al., 2008	Sauvignon blanc	Diplodia seriata	Botryosphaeria Dieback	Pruning 7 Marzo 2007. Inoculated	Late	49	34.7	% infected wounds
2	Serra et al., 2008	Sauvignon blanc	Phaeomoniella chlamydospora	Esca	Pruning 11 gennaio 2006. Inoculated	Mid	63	50.6	% infected wounds
2	Serra et al., 2008	Sauvignon blanc	Phaeoacremonium aleophilum	Esca	Pruning 7 Marzo 2007. Inoculated	Late	56	30.3	% infected wounds
2	Serra et al., 2008	Sauvignon blanc	Diplodia seriata	Botryosphaeria Dieback	Pruning 7 Marzo 2007. Inoculated	Late	56	49.6	% infected wounds
2	Serra et al., 2008	Sauvignon blanc	Phaeomoniella chlamydospora	Esca	Pruning 7 Febbraio 2007. Inoculated	Late	63	50.9	% infected wounds
2	Serra et al., 2008	Sauvignon blanc	Phaeoacremonium aleophilum	Esca	Pruning 7 Marzo 2007. Inoculated	Late	63	50	% infected wounds
2	Serra et al., 2008	Sauvignon blanc	Diplodia seriata	Botryosphaeria Dieback	Pruning 7 Marzo 2007. Inoculated	Late	63	14.9	% infected wounds
2	Serra et al., 2008	Sauvignon blanc	Phaeomoniella chlamydospora	Esca	Pruning 7 Marzo 2007. Inoculated	Late	63	40.7	% infected wounds
2	Serra et al., 2008	Sauvignon blanc	Phaeoacremonium aleophilum	Esca	Pruning 8 Febbraio 2006. Inoculated	Late	0	58.3	% infected wounds
2	Serra et al., 2008	Sauvignon blanc	Diplodia seriata	Botryosphaeria Dieback	Pruning 8 Febbraio 2006. Inoculated	Late	0	100	% infected wounds
2	Serra et al., 2008	Sauvignon blanc	Phaeomoniella chlamydospora	Esca	Pruning 8 Febbraio 2006. Inoculated	Late	63	5.1	% infected wounds
2	Serra et al., 2008	Sauvignon blanc	Phaeoacremonium aleophilum	Esca	Pruning 8 Febbraio 2006. Inoculated	Late	7	44.9	% infected wounds
2	Serra et al., 2008	Sauvignon blanc	Diplodia seriata	Botryosphaeria Dieback	Pruning 8 Febbraio 2006. Inoculated	Late	7	100	% infected wounds
2	Serra et al., 2008	Sauvignon blanc	Phaeomoniella chlamydospora	Esca	Pruning 8 Marzo 2006. Inoculated	Late	63	8	% infected wounds
2	Serra et al., 2008	Sauvignon blanc	Phaeoacremonium aleophilum	Esca	Pruning 8 Febbraio 2006. Inoculated	Late	14	15.1	% infected wounds
2	Serra et al., 2008	Sauvignon blanc	Diplodia seriata	Botryosphaeria Dieback	Pruning 8 Febbraio 2006. Inoculated	Late	14	90.4	% infected wounds
2	Serra et al., 2008	Sauvignon blanc	Phaeomoniella chlamydospora	Esca	Pruning 10 Febbraio 2005. Inoculated	Late	70	0	% infected wounds
2	Serra et al., 2008	Sauvignon blanc	Phaeoacremonium aleophilum	Esca	Pruning 8 Febbraio 2006. Inoculated	Late	21	50.3	% infected wounds
2	Serra et al., 2008	Sauvignon blanc	Diplodia seriata	Botryosphaeria Dieback	Pruning 8 Febbraio 2006. Inoculated	Late	21	90	% infected wounds
2	Serra et al., 2008	Sauvignon blanc	Phaeomoniella chlamydospora	Esca	Pruning 10 gennaio 2007. Inoculated	Mid	70	61.2	% infected wounds
2	Serra et al., 2008	Sauvignon blanc	Phaeoacremonium aleophilum	Esca	Pruning 8 Febbraio 2006. Inoculated	Late	28	55.3	% infected wounds
2	Serra et al., 2008	Sauvignon blanc	Diplodia seriata	Botryosphaeria Dieback	Pruning 8 Febbraio 2006. Inoculated	Late	28	19	% infected wounds
2	Serra et al., 2008	Sauvignon blanc	Phaeomoniella chlamydospora	Esca	Pruning 11 gennaio 2005. Inoculated	Mid	70	8.1	% infected wounds
2	Serra et al., 2008	Sauvignon blanc	Phaeoacremonium aleophilum	Esca	Pruning 8 Febbraio 2006. Inoculated	Late	35	34.5	% infected wounds
2	Serra et al., 2008	Sauvignon blanc	Diplodia seriata	Botryosphaeria Dieback	Pruning 8 Febbraio 2006. Inoculated	Late	35	18.9	% infected wounds
2	Serra et al., 2008	Sauvignon blanc	Phaeomoniella chlamydospora	Esca	Pruning 11 gennaio 2006. Inoculated	Mid	70	10.1	% infected wounds
2	Serra et al., 2008	Sauvignon blanc	Phaeoacremonium aleophilum	Esca	Pruning 8 Febbraio 2006. Inoculated	Late	42	65.2	% infected wounds
2	Serra et al., 2008	Sauvignon blanc	Diplodia seriata	Botryosphaeria Dieback	Pruning 8 Febbraio 2006. Inoculated	Late	42	18.7	% infected wounds
2	Serra et al., 2008	Sauvignon blanc	Phaeomoniella chlamydospora	Esca	Pruning 7 Febbraio 2007. Inoculated	Late	70	45.8	% infected wounds
2	Serra et al., 2008	Sauvignon blanc	Phaeoacremonium aleophilum	Esca	Pruning 8 Febbraio 2006. Inoculated	Late	49	20.1	% infected wounds
2	Serra et al., 2008	Sauvignon blanc	Diplodia seriata	Botryosphaeria Dieback	Pruning 8 Febbraio 2006. Inoculated	Late	49	54.4	% infected wounds
2	Serra et al., 2008	Sauvignon blanc	Phaeomoniella chlamydospora	Esca	Pruning 8 Febbraio 2006. Inoculated	Late	70	30.2	% infected wounds
2	Serra et al., 2008	Sauvignon blanc	Phaeoacremonium aleophilum	Esca	Pruning 8 Febbraio 2006. Inoculated	Late	56	4.9	% infected wounds
2	Serra et al., 2008	Sauvignon blanc	Diplodia seriata	Botryosphaeria Dieback	Pruning 8 Febbraio 2006. Inoculated	Late	56	18.5	% infected wounds
2	Serra et al., 2008	Sauvignon blanc	Phaeomoniella chlamydospora	Esca	Pruning 10 gennaio 2007. Inoculated	Mid	77	76.5	% infected wounds
2	Serra et al., 2008	Sauvignon blanc	Phaeoacremonium aleophilum	Esca	Pruning 8 Febbraio 2006. Inoculated	Late	63	15.1	% infected wounds
2	Serra et al., 2008	Sauvignon blanc	Diplodia seriata	Botryosphaeria Dieback	Pruning 8 Febbraio 2006. Inoculated	Late	63	13.3	% infected wounds
2	Serra et al., 2008	Sauvignon blanc	Phaeomoniella chlamydospora	Esca	Pruning 11 gennaio 2005. Inoculated	Mid	77	0	% infected wounds
2	Serra et al., 2008	Sauvignon blanc	Phaeoacremonium aleophilum	Esca	Pruning 8 Febbraio 2006. Inoculated	Late	70	10	% infected wounds
2	Serra et al., 2008	Sauvignon blanc	Diplodia seriata	Botryosphaeria Dieback	Pruning 8 Febbraio 2006. Inoculated	Late	70	28.2	% infected wounds
2	Serra et al., 2008	Sauvignon blanc	Phaeomoniella chlamydospora	Esca	Pruning 11 gennaio 2006. Inoculated	Mid	77	56	% infected wounds
2	Serra et al., 2008	Sauvignon blanc	Phaeoacremonium aleophilum	Esca	Pruning 8 Febbraio 2006. Inoculated	Late	77	19.9	% infected wounds
2	Serra et al., 2008	Sauvignon blanc	Diplodia seriata	Botryosphaeria Dieback	Pruning 8 Febbraio 2006. Inoculated	Late	77	38.3	% infected wounds
2	Serra et al., 2008	Sauvignon blanc	Phaeomoniella chlamydospora	Esca	Pruning 7 Febbraio 2007. Inoculated	Late	77	40.4	% infected wounds
2	Serra et al., 2008	Sauvignon blanc	Phaeoacremonium aleophilum	Esca	Pruning 8 Febbraio 2006. Inoculated	Late	84	20.4	% infected wounds
2	Serra et al., 2008	Sauvignon blanc	Diplodia seriata	Botryosphaeria Dieback	Pruning 8 Febbraio 2006. Inoculated	Late	84	17.9	% infected wounds
2	Serra et al., 2008	Sauvignon blanc	Phaeomoniella chlamydospora	Esca	Pruning 8 Febbraio 2006. Inoculated	Late	77	15	% infected wounds
2	Serra et al., 2008	Sauvignon blanc	Phaeoacremonium aleophilum	Esca	Pruning 8 Febbraio 2006. Inoculated	Late	91	24.9	% infected wounds
2	Serra et al., 2008	Sauvignon blanc	Diplodia seriata	Botryosphaeria Dieback	Pruning 8 Febbraio 2006. Inoculated	Late	91	7.9	% infected wounds
2	Serra et al., 2008	Sauvignon blanc	Phaeomoniella chlamydospora	Esca	Pruning 10 gennaio 2007. Inoculated	Mid	84	31.8	% infected wounds
2	Serra et al., 2008	Sauvignon blanc	Phaeoacremonium aleophilum	Esca	Pruning 8 Marzo 2006. Inoculated	Late	0	89.9	% infected wounds
2	Serra et al., 2008	Sauvignon blanc	Diplodia seriata	Botryosphaeria Dieback	Pruning 8 Marzo 2006. Inoculated	Late	0	65.2	% infected wounds
2	Serra et al., 2008	Sauvignon blanc	Phaeomoniella chlamydospora	Esca	Pruning 11 gennaio 2005. Inoculated	Mid	84	0	% infected wounds
2	Serra et al., 2008	Sauvignon blanc	Phaeoacremonium aleophilum	Esca	Pruning 8 Marzo 2006. Inoculated	Late	7	41.2	% infected wounds
2	Serra et al., 2008	Sauvignon blanc	Diplodia seriata	Botryosphaeria Dieback	Pruning 8 Marzo 2006. Inoculated	Late	7	20	% infected wounds
2	Serra et al., 2008	Sauvignon blanc	Phaeomoniella chlamydospora	Esca	Pruning 11 gennaio 2006. Inoculated	Mid	84	15.3	% infected wounds
2	Serra et al., 2008	Sauvignon blanc	Phaeoacremonium aleophilum	Esca	Pruning 8 Marzo 2006. Inoculated	Late	14	51.4	% infected wounds
2	Serra et al., 2008	Sauvignon blanc	Diplodia seriata	Botryosphaeria Dieback	Pruning 8 Marzo 2006. Inoculated	Late	14	30.2	% infected wounds
2	Serra et al., 2008	Sauvignon blanc	Phaeomoniella chlamydospora	Esca	Pruning 7 Febbraio 2007. Inoculated	Late	84	40.4	% infected wounds
2	Serra et al., 2008	Sauvignon blanc	Phaeoacremonium aleophilum	Esca	Pruning 8 Marzo 2006. Inoculated	Late	21	41.5	% infected wounds
2	Serra et al., 2008	Sauvignon blanc	Diplodia seriata	Botryosphaeria Dieback	Pruning 8 Marzo 2006. Inoculated	Late	21	25.2	% infected wounds
2	Serra et al., 2008	Sauvignon blanc	Phaeomoniella chlamydospora	Esca	Pruning 8 Febbraio 2006. Inoculated	Late	84	15	% infected wounds
2	Serra et al., 2008	Sauvignon blanc	Phaeoacremonium aleophilum	Esca	Pruning 8 Marzo 2006. Inoculated	Late	28	16.4	% infected wounds
2	Serra et al., 2008	Sauvignon blanc	Diplodia seriata	Botryosphaeria Dieback	Pruning 8 Marzo 2006. Inoculated	Late	28	45.1	% infected wounds
2	Serra et al., 2008	Sauvignon blanc	Phaeomoniella chlamydospora	Esca	Pruning 10 gennaio 2007. Inoculated	Mid	91	17.1	% infected wounds
2	Serra et al., 2008	Sauvignon blanc	Phaeoacremonium aleophilum	Esca	Pruning 8 Marzo 2006. Inoculated	Late	35	11.9	% infected wounds
2	Serra et al., 2008	Sauvignon blanc	Diplodia seriata	Botryosphaeria Dieback	Pruning 8 Marzo 2006. Inoculated	Late	35	15	% infected wounds
2	Serra et al., 2008	Sauvignon blanc	Phaeomoniella chlamydospora	Esca	Pruning 11 gennaio 2005. Inoculated	Mid	91	0	% infected wounds
2	Serra et al., 2008	Sauvignon blanc	Phaeoacremonium aleophilum	Esca	Pruning 8 Marzo 2006. Inoculated	Late	42	6.9	% infected wounds
2	Serra et al., 2008	Sauvignon blanc	Diplodia seriata	Botryosphaeria Dieback	Pruning 8 Marzo 2006. Inoculated	Late	42	20	% infected wounds
2	Serra et al., 2008	Sauvignon blanc	Phaeomoniella chlamydospora	Esca	Pruning 11 gennaio 2006. Inoculated	Mid	91	15.3	% infected wounds
2	Serra et al., 2008	Sauvignon blanc	Phaeoacremonium aleophilum	Esca	Pruning 8 Marzo 2006. Inoculated	Late	49	31.9	% infected wounds
2	Serra et al., 2008	Sauvignon blanc	Diplodia seriata	Botryosphaeria Dieback	Pruning 8 Marzo 2006. Inoculated	Late	49	15.3	% infected wounds
2	Serra et al., 2008	Sauvignon blanc	Phaeomoniella chlamydospora	Esca	Pruning 7 Febbraio 2007. Inoculated	Late	91	45.8	% infected wounds
2	Serra et al., 2008	Sauvignon blanc	Phaeoacremonium aleophilum	Esca	Pruning 8 Marzo 2006. Inoculated	Late	56	7.4	% infected wounds
2	Serra et al., 2008	Sauvignon blanc	Diplodia seriata	Botryosphaeria Dieback	Pruning 8 Marzo 2006. Inoculated	Late	56	29.9	% infected wounds
2	Serra et al., 2008	Sauvignon blanc	Phaeomoniella chlamydospora	Esca	Pruning 8 Febbraio 2006. Inoculated	Late	91	15	% infected wounds
2	Serra et al., 2008	Sauvignon blanc	Phaeoacremonium aleophilum	Esca	Pruning 8 Marzo 2006. Inoculated	Late	63	27.4	% infected wounds
2	Serra et al., 2008	Sauvignon blanc	Diplodia seriata	Botryosphaeria Dieback	Pruning 8 Marzo 2006. Inoculated	Late	63	24.9	% infected wounds
2	Serra et al., 2008	Sauvignon blanc	Phaeomoniella chlamydospora	Esca	Pruning 10 gennaio 2007. Inoculated	Mid	98	32.1	% infected wounds
2	Serra et al., 2008	Sauvignon blanc	Phaeoacremonium aleophilum	Esca	Pruning 9 Marzo 2005. Inoculated.	Late	0	32.7	% infected wounds
2	Serra et al., 2008	Sauvignon blanc	Diplodia seriata	Botryosphaeria Dieback	Pruning 9 Marzo 2005. Inoculated.	Late	0	100	% infected wounds
2	Serra et al., 2008	Sauvignon blanc	Phaeomoniella chlamydospora	Esca	Pruning 11 gennaio 2005. Inoculated	Mid	98	7.3	% infected wounds
2	Serra et al., 2008	Sauvignon blanc	Phaeoacremonium aleophilum	Esca	Pruning 9 Marzo 2005. Inoculated.	Late	7	55.6	% infected wounds
2	Serra et al., 2008	Sauvignon blanc	Diplodia seriata	Botryosphaeria Dieback	Pruning 9 Marzo 2005. Inoculated.	Late	7	100	% infected wounds
2	Serra et al., 2008	Sauvignon blanc	Phaeomoniella chlamydospora	Esca	Pruning 11 gennaio 2006. Inoculated	Mid	98	15	% infected wounds
2	Serra et al., 2008	Sauvignon blanc	Phaeoacremonium aleophilum	Esca	Pruning 9 Marzo 2005. Inoculated.	Late	14	90.9	% infected wounds
2	Serra et al., 2008	Sauvignon blanc	Diplodia seriata	Botryosphaeria Dieback	Pruning 9 Marzo 2005. Inoculated.	Late	14	100	% infected wounds
2	Serra et al., 2008	Sauvignon blanc	Phaeomoniella chlamydospora	Esca	Pruning 10 gennaio 2007. Inoculated	Mid	105	47.6	% infected wounds
2	Serra et al., 2008	Sauvignon blanc	Phaeoacremonium aleophilum	Esca	Pruning 9 Marzo 2005. Inoculated.	Late	21	31.1	% infected wounds
2	Serra et al., 2008	Sauvignon blanc	Diplodia seriata	Botryosphaeria Dieback	Pruning 9 Marzo 2005. Inoculated.	Late	21	78	% infected wounds
2	Serra et al., 2008	Sauvignon blanc	Phaeomoniella chlamydospora	Esca	Pruning 11 gennaio 2006. Inoculated	Mid	105	10.3	% infected wounds
2	Serra et al., 2008	Sauvignon blanc	Phaeoacremonium aleophilum	Esca	Pruning 9 Marzo 2005. Inoculated.	Late	28	21	% infected wounds
2	Serra et al., 2008	Sauvignon blanc	Diplodia seriata	Botryosphaeria Dieback	Pruning 9 Marzo 2005. Inoculated.	Late	28	100	% infected wounds
2	Serra et al., 2008	Sauvignon blanc	Phaeomoniella chlamydospora	Esca	Pruning 10 gennaio 2007. Inoculated	Mid	112	42.1	% infected wounds
2	Serra et al., 2008	Sauvignon blanc	Phaeoacremonium aleophilum	Esca	Pruning 9 Marzo 2005. Inoculated.	Late	35	51.2	% infected wounds
2	Serra et al., 2008	Sauvignon blanc	Diplodia seriata	Botryosphaeria Dieback	Pruning 9 Marzo 2005. Inoculated.	Late	35	88.2	% infected wounds
2	Serra et al., 2008	Sauvignon blanc	Phaeomoniella chlamydospora	Esca	Pruning 10 gennaio 2007. Inoculated	Mid	119	32	% infected wounds
2	Serra et al., 2008	Sauvignon blanc	Phaeoacremonium aleophilum	Esca	Pruning 9 Marzo 2005. Inoculated.	Late	42	31.2	% infected wounds
2	Serra et al., 2008	Sauvignon blanc	Diplodia seriata	Botryosphaeria Dieback	Pruning 9 Marzo 2005. Inoculated.	Late	42	77.5	% infected wounds
2	Serra et al., 2008	Sauvignon blanc	Diplodia seriata	Botryosphaeria Dieback	Pruning 9 Marzo 2005. Inoculated.	Late	49	87.9	% infected wounds
2	Serra et al., 2008	Sauvignon blanc	Diplodia seriata	Botryosphaeria Dieback	Pruning 9 Marzo 2005. Inoculated.	Late	56	82.6	% infected wounds
3	Urbez-Torres and Gubler, 2011	Chardonnay	Lasiodiplodia theobromae	Botryosphaeria Dieback	2007 dormant season (November)	Early	0	68.4	% infected wounds
3	Urbez-Torres and Gubler, 2011	Chardonnay	Lasiodiplodia theobromae	Botryosphaeria Dieback	2007 dormant season (December)	Mid	0	77.4	% infected wounds
3	Urbez-Torres and Gubler, 2011	Chardonnay	Lasiodiplodia theobromae	Botryosphaeria Dieback	2007 dormant season (January)	Mid	0	62.7	% infected wounds
3	Urbez-Torres and Gubler, 2011	Chardonnay	Lasiodiplodia theobromae	Botryosphaeria Dieback	2007 dormant season (February)	Late	0	38.7	% infected wounds
3	Urbez-Torres and Gubler, 2011	Chardonnay	Lasiodiplodia theobromae	Botryosphaeria Dieback	2007 dormant season (March)	Late	0	16.4	% infected wounds
3	Urbez-Torres and Gubler, 2011	Chardonnay	Lasiodiplodia theobromae	Botryosphaeria Dieback	2007 dormant season (November)	Early	12	72.8	% infected wounds
3	Urbez-Torres and Gubler, 2011	Chardonnay	Lasiodiplodia theobromae	Botryosphaeria Dieback	2007 dormant season (December)	Mid	12	71.3	% infected wounds
3	Urbez-Torres and Gubler, 2011	Chardonnay	Lasiodiplodia theobromae	Botryosphaeria Dieback	2007 dormant season (January)	Mid	12	65	% infected wounds
3	Urbez-Torres and Gubler, 2011	Chardonnay	Lasiodiplodia theobromae	Botryosphaeria Dieback	2007 dormant season (February)	Late	12	34.4	% infected wounds
3	Urbez-Torres and Gubler, 2011	Chardonnay	Neofusicoccum parvum	Botryosphaeria Dieback	2007 dormant season (March)	Late	0	19.6	% infected wounds
3	Urbez-Torres and Gubler, 2011	Cabernet Sauvignon	Lasiodiplodia theobromae	Botryosphaeria Dieback	2007 dormant season (November)	Early	0	47	% infected wounds
3	Urbez-Torres and Gubler, 2011	Cabernet Sauvignon	Lasiodiplodia theobromae	Botryosphaeria Dieback	2007 dormant season (December)	Mid	0	98.6	% infected wounds
3	Urbez-Torres and Gubler, 2011	Cabernet Sauvignon	Lasiodiplodia theobromae	Botryosphaeria Dieback	2007 dormant season (January)	Mid	0	81	% infected wounds
3	Urbez-Torres and Gubler, 2011	Cabernet Sauvignon	Lasiodiplodia theobromae	Botryosphaeria Dieback	2007 dormant season (February)	Late	0	53.4	% infected wounds
3	Urbez-Torres and Gubler, 2011	Cabernet Sauvignon	Lasiodiplodia theobromae	Botryosphaeria Dieback	2007 dormant season (March)	Late	0	29.2	% infected wounds
3	Urbez-Torres and Gubler, 2011	Cabernet Sauvignon	Lasiodiplodia theobromae	Botryosphaeria Dieback	2007 dormant season (November)	Early	12	64.8	% infected wounds
3	Urbez-Torres and Gubler, 2011	Cabernet Sauvignon	Lasiodiplodia theobromae	Botryosphaeria Dieback	2007 dormant season (December)	Mid	12	82.9	% infected wounds
3	Urbez-Torres and Gubler, 2011	Cabernet Sauvignon	Lasiodiplodia theobromae	Botryosphaeria Dieback	2007 dormant season (January)	Mid	12	62.7	% infected wounds
3	Urbez-Torres and Gubler, 2011	Cabernet Sauvignon	Lasiodiplodia theobromae	Botryosphaeria Dieback	2007 dormant season (February)	Late	12	33	% infected wounds
3	Urbez-Torres and Gubler, 2011	Cabernet Sauvignon	Neofusicoccum parvum	Botryosphaeria Dieback	2007 dormant season (March)	Late	0	36	% infected wounds
3	Urbez-Torres and Gubler, 2011	Chardonnay	Lasiodiplodia theobromae	Botryosphaeria Dieback	2008 dormant season (November)	Early	0	86.3	% infected wounds
3	Urbez-Torres and Gubler, 2011	Chardonnay	Lasiodiplodia theobromae	Botryosphaeria Dieback	2008 dormant season (December)	Mid	0	87.3	% infected wounds
3	Urbez-Torres and Gubler, 2011	Chardonnay	Lasiodiplodia theobromae	Botryosphaeria Dieback	2008 dormant season (January)	Mid	0	73.7	% infected wounds
3	Urbez-Torres and Gubler, 2011	Chardonnay	Lasiodiplodia theobromae	Botryosphaeria Dieback	2008 dormant season (February)	Late	0	93.5	% infected wounds
3	Urbez-Torres and Gubler, 2011	Chardonnay	Lasiodiplodia theobromae	Botryosphaeria Dieback	2008 dormant season (March)	Late	0	35.5	% infected wounds
3	Urbez-Torres and Gubler, 2011	Chardonnay	Lasiodiplodia theobromae	Botryosphaeria Dieback	2008 dormant season (November)	Early	12	53.5	% infected wounds
3	Urbez-Torres and Gubler, 2011	Chardonnay	Lasiodiplodia theobromae	Botryosphaeria Dieback	2008 dormant season (December)	Mid	12	71.5	% infected wounds
3	Urbez-Torres and Gubler, 2011	Chardonnay	Lasiodiplodia theobromae	Botryosphaeria Dieback	2008 dormant season (January)	Mid	12	88.3	% infected wounds
3	Urbez-Torres and Gubler, 2011	Chardonnay	Lasiodiplodia theobromae	Botryosphaeria Dieback	2008 dormant season (February)	Late	12	44.6	% infected wounds
3	Urbez-Torres and Gubler, 2011	Chardonnay	Lasiodiplodia theobromae	Botryosphaeria Dieback	2008 dormant season (March)	Late	12	11.2	% infected wounds
3	Urbez-Torres and Gubler, 2011	Cabernet Sauvignon	Lasiodiplodia theobromae	Botryosphaeria Dieback	2008 dormant season (November)	Early	0	68.3	% infected wounds
3	Urbez-Torres and Gubler, 2011	Cabernet Sauvignon	Lasiodiplodia theobromae	Botryosphaeria Dieback	2008 dormant season (December)	Mid	0	75.5	% infected wounds
3	Urbez-Torres and Gubler, 2011	Cabernet Sauvignon	Lasiodiplodia theobromae	Botryosphaeria Dieback	2008 dormant season (January)	Mid	0	59.7	% infected wounds
3	Urbez-Torres and Gubler, 2011	Cabernet Sauvignon	Lasiodiplodia theobromae	Botryosphaeria Dieback	2008 dormant season (February)	Late	0	72.1	% infected wounds
3	Urbez-Torres and Gubler, 2011	Cabernet Sauvignon	Lasiodiplodia theobromae	Botryosphaeria Dieback	2008 dormant season (March)	Late	0	21	% infected wounds
3	Urbez-Torres and Gubler, 2011	Cabernet Sauvignon	Lasiodiplodia theobromae	Botryosphaeria Dieback	2008 dormant season (November)	Early	12	46.1	% infected wounds
3	Urbez-Torres and Gubler, 2011	Cabernet Sauvignon	Lasiodiplodia theobromae	Botryosphaeria Dieback	2008 dormant season (December)	Mid	12	53.4	% infected wounds
3	Urbez-Torres and Gubler, 2011	Cabernet Sauvignon	Lasiodiplodia theobromae	Botryosphaeria Dieback	2008 dormant season (January)	Mid	12	59.9	% infected wounds
3	Urbez-Torres and Gubler, 2011	Cabernet Sauvignon	Lasiodiplodia theobromae	Botryosphaeria Dieback	2008 dormant season (February)	Late	12	20.7	% infected wounds
3	Urbez-Torres and Gubler, 2011	Cabernet Sauvignon	Lasiodiplodia theobromae	Botryosphaeria Dieback	2008 dormant season (March)	Late	12	7.3	% infected wounds
3	Urbez-Torres and Gubler, 2011	Chardonnay	Lasiodiplodia theobromae	Botryosphaeria Dieback	2007 dormant season (November)	Early	24	72.2	% infected wounds
3	Urbez-Torres and Gubler, 2011	Chardonnay	Lasiodiplodia theobromae	Botryosphaeria Dieback	2007 dormant season (December)	Mid	24	55.9	% infected wounds
3	Urbez-Torres and Gubler, 2011	Chardonnay	Lasiodiplodia theobromae	Botryosphaeria Dieback	2007 dormant season (January)	Mid	24	65.2	% infected wounds
3	Urbez-Torres and Gubler, 2011	Chardonnay	Lasiodiplodia theobromae	Botryosphaeria Dieback	2007 dormant season (February)	Late	24	11.2	% infected wounds
3	Urbez-Torres and Gubler, 2011	Chardonnay	Lasiodiplodia theobromae	Botryosphaeria Dieback	2007 dormant season (November)	Early	36	56.6	% infected wounds
3	Urbez-Torres and Gubler, 2011	Chardonnay	Lasiodiplodia theobromae	Botryosphaeria Dieback	2007 dormant season (December)	Mid	36	39.5	% infected wounds
3	Urbez-Torres and Gubler, 2011	Chardonnay	Lasiodiplodia theobromae	Botryosphaeria Dieback	2007 dormant season (January)	Mid	36	27.6	% infected wounds
3	Urbez-Torres and Gubler, 2011	Chardonnay	Neofusicoccum parvum	Botryosphaeria Dieback	2007 dormant season (February)	Late	0	47.9	% infected wounds
3	Urbez-Torres and Gubler, 2011	Cabernet Sauvignon	Lasiodiplodia theobromae	Botryosphaeria Dieback	2007 dormant season (November)	Early	24	85.2	% infected wounds
3	Urbez-Torres and Gubler, 2011	Cabernet Sauvignon	Lasiodiplodia theobromae	Botryosphaeria Dieback	2007 dormant season (December)	Mid	24	51.4	% infected wounds
3	Urbez-Torres and Gubler, 2011	Cabernet Sauvignon	Lasiodiplodia theobromae	Botryosphaeria Dieback	2007 dormant season (January)	Mid	24	53.5	% infected wounds
3	Urbez-Torres and Gubler, 2011	Cabernet Sauvignon	Lasiodiplodia theobromae	Botryosphaeria Dieback	2007 dormant season (February)	Late	24	37.7	% infected wounds
3	Urbez-Torres and Gubler, 2011	Cabernet Sauvignon	Lasiodiplodia theobromae	Botryosphaeria Dieback	2007 dormant season (November)	Early	36	78.5	% infected wounds
3	Urbez-Torres and Gubler, 2011	Cabernet Sauvignon	Lasiodiplodia theobromae	Botryosphaeria Dieback	2007 dormant season (December)	Mid	36	60.8	% infected wounds
3	Urbez-Torres and Gubler, 2011	Cabernet Sauvignon	Lasiodiplodia theobromae	Botryosphaeria Dieback	2007 dormant season (January)	Mid	36	41.7	% infected wounds
3	Urbez-Torres and Gubler, 2011	Cabernet Sauvignon	Neofusicoccum parvum	Botryosphaeria Dieback	2007 dormant season (February)	Late	0	60	% infected wounds
3	Urbez-Torres and Gubler, 2011	Chardonnay	Lasiodiplodia theobromae	Botryosphaeria Dieback	2008 dormant season (November)	Early	24	40.3	% infected wounds
3	Urbez-Torres and Gubler, 2011	Chardonnay	Lasiodiplodia theobromae	Botryosphaeria Dieback	2008 dormant season (December)	Mid	24	80.4	% infected wounds
3	Urbez-Torres and Gubler, 2011	Chardonnay	Lasiodiplodia theobromae	Botryosphaeria Dieback	2008 dormant season (January)	Mid	24	66.7	% infected wounds
3	Urbez-Torres and Gubler, 2011	Chardonnay	Lasiodiplodia theobromae	Botryosphaeria Dieback	2008 dormant season (February)	Late	24	27.3	% infected wounds
3	Urbez-Torres and Gubler, 2011	Chardonnay	Neofusicoccum parvum	Botryosphaeria Dieback	2008 dormant season (March)	Late	0	26.9	% infected wounds
3	Urbez-Torres and Gubler, 2011	Chardonnay	Lasiodiplodia theobromae	Botryosphaeria Dieback	2008 dormant season (November)	Early	36	53.7	% infected wounds
3	Urbez-Torres and Gubler, 2011	Chardonnay	Lasiodiplodia theobromae	Botryosphaeria Dieback	2008 dormant season (December)	Mid	36	71.5	% infected wounds
3	Urbez-Torres and Gubler, 2011	Chardonnay	Lasiodiplodia theobromae	Botryosphaeria Dieback	2008 dormant season (January)	Mid	36	66.7	% infected wounds
3	Urbez-Torres and Gubler, 2011	Chardonnay	Lasiodiplodia theobromae	Botryosphaeria Dieback	2008 dormant season (February)	Late	36	20	% infected wounds
3	Urbez-Torres and Gubler, 2011	Chardonnay	Neofusicoccum parvum	Botryosphaeria Dieback	2008 dormant season (March)	Late	12	13.5	% infected wounds
3	Urbez-Torres and Gubler, 2011	Cabernet Sauvignon	Lasiodiplodia theobromae	Botryosphaeria Dieback	2008 dormant season (November)	Early	24	46.5	% infected wounds
3	Urbez-Torres and Gubler, 2011	Cabernet Sauvignon	Lasiodiplodia theobromae	Botryosphaeria Dieback	2008 dormant season (December)	Mid	24	50.8	% infected wounds
3	Urbez-Torres and Gubler, 2011	Cabernet Sauvignon	Lasiodiplodia theobromae	Botryosphaeria Dieback	2008 dormant season (January)	Mid	24	39.7	% infected wounds
3	Urbez-Torres and Gubler, 2011	Cabernet Sauvignon	Lasiodiplodia theobromae	Botryosphaeria Dieback	2008 dormant season (February)	Late	24	13.9	% infected wounds
3	Urbez-Torres and Gubler, 2011	Cabernet Sauvignon	Neofusicoccum parvum	Botryosphaeria Dieback	2008 dormant season (March)	Late	0	13.9	% infected wounds
3	Urbez-Torres and Gubler, 2011	Cabernet Sauvignon	Lasiodiplodia theobromae	Botryosphaeria Dieback	2008 dormant season (November)	Early	36	35.4	% infected wounds
3	Urbez-Torres and Gubler, 2011	Cabernet Sauvignon	Lasiodiplodia theobromae	Botryosphaeria Dieback	2008 dormant season (December)	Mid	36	32	% infected wounds
3	Urbez-Torres and Gubler, 2011	Cabernet Sauvignon	Lasiodiplodia theobromae	Botryosphaeria Dieback	2008 dormant season (January)	Mid	36	37.1	% infected wounds
3	Urbez-Torres and Gubler, 2011	Cabernet Sauvignon	Lasiodiplodia theobromae	Botryosphaeria Dieback	2008 dormant season (February)	Late	36	12.1	% infected wounds
3	Urbez-Torres and Gubler, 2011	Cabernet Sauvignon	Neofusicoccum parvum	Botryosphaeria Dieback	2008 dormant season (March)	Late	12	2.5	% infected wounds
3	Urbez-Torres and Gubler, 2011	Chardonnay	Lasiodiplodia theobromae	Botryosphaeria Dieback	2007 dormant season (November)	Early	48	49.5	% infected wounds
3	Urbez-Torres and Gubler, 2011	Chardonnay	Lasiodiplodia theobromae	Botryosphaeria Dieback	2007 dormant season (December)	Mid	48	35.7	% infected wounds
3	Urbez-Torres and Gubler, 2011	Chardonnay	Lasiodiplodia theobromae	Botryosphaeria Dieback	2007 dormant season (January)	Mid	48	23.1	% infected wounds
3	Urbez-Torres and Gubler, 2011	Chardonnay	Neofusicoccum parvum	Botryosphaeria Dieback	2007 dormant season (February)	Late	12	20.4	% infected wounds
3	Urbez-Torres and Gubler, 2011	Chardonnay	Neofusicoccum parvum	Botryosphaeria Dieback	2007 dormant season (November)	Early	0	61.7	% infected wounds
3	Urbez-Torres and Gubler, 2011	Chardonnay	Neofusicoccum parvum	Botryosphaeria Dieback	2007 dormant season (December)	Mid	0	80.1	% infected wounds
3	Urbez-Torres and Gubler, 2011	Chardonnay	Neofusicoccum parvum	Botryosphaeria Dieback	2007 dormant season (January)	Mid	0	46.3	% infected wounds
3	Urbez-Torres and Gubler, 2011	Chardonnay	Neofusicoccum parvum	Botryosphaeria Dieback	2007 dormant season (February)	Late	24	13.5	% infected wounds
3	Urbez-Torres and Gubler, 2011	Cabernet Sauvignon	Lasiodiplodia theobromae	Botryosphaeria Dieback	2007 dormant season (November)	Early	48	62.8	% infected wounds
3	Urbez-Torres and Gubler, 2011	Cabernet Sauvignon	Lasiodiplodia theobromae	Botryosphaeria Dieback	2007 dormant season (December)	Mid	48	69.9	% infected wounds
3	Urbez-Torres and Gubler, 2011	Cabernet Sauvignon	Lasiodiplodia theobromae	Botryosphaeria Dieback	2007 dormant season (January)	Mid	48	46.6	% infected wounds
3	Urbez-Torres and Gubler, 2011	Cabernet Sauvignon	Neofusicoccum parvum	Botryosphaeria Dieback	2007 dormant season (February)	Late	12	33	% infected wounds
3	Urbez-Torres and Gubler, 2011	Cabernet Sauvignon	Neofusicoccum parvum	Botryosphaeria Dieback	2007 dormant season (November)	Early	0	40.3	% infected wounds
3	Urbez-Torres and Gubler, 2011	Cabernet Sauvignon	Neofusicoccum parvum	Botryosphaeria Dieback	2007 dormant season (December)	Mid	0	76.2	% infected wounds
3	Urbez-Torres and Gubler, 2011	Cabernet Sauvignon	Neofusicoccum parvum	Botryosphaeria Dieback	2007 dormant season (January)	Mid	0	64.6	% infected wounds
3	Urbez-Torres and Gubler, 2011	Cabernet Sauvignon	Neofusicoccum parvum	Botryosphaeria Dieback	2007 dormant season (February)	Late	24	21.9	% infected wounds
3	Urbez-Torres and Gubler, 2011	Chardonnay	Lasiodiplodia theobromae	Botryosphaeria Dieback	2008 dormant season (November)	Early	48	44.7	% infected wounds
3	Urbez-Torres and Gubler, 2011	Chardonnay	Lasiodiplodia theobromae	Botryosphaeria Dieback	2008 dormant season (December)	Mid	48	80.4	% infected wounds
3	Urbez-Torres and Gubler, 2011	Chardonnay	Lasiodiplodia theobromae	Botryosphaeria Dieback	2008 dormant season (January)	Mid	48	44.6	% infected wounds
3	Urbez-Torres and Gubler, 2011	Chardonnay	Neofusicoccum parvum	Botryosphaeria Dieback	2008 dormant season (February)	Late	0	73.7	% infected wounds
3	Urbez-Torres and Gubler, 2011	Chardonnay	Lasiodiplodia theobromae	Botryosphaeria Dieback	2008 dormant season (November)	Early	60	27.7	% infected wounds
3	Urbez-Torres and Gubler, 2011	Chardonnay	Lasiodiplodia theobromae	Botryosphaeria Dieback	2008 dormant season (December)	Mid	60	51.7	% infected wounds
3	Urbez-Torres and Gubler, 2011	Chardonnay	Lasiodiplodia theobromae	Botryosphaeria Dieback	2008 dormant season (January)	Mid	60	38.3	% infected wounds
3	Urbez-Torres and Gubler, 2011	Chardonnay	Neofusicoccum parvum	Botryosphaeria Dieback	2008 dormant season (February)	Late	12	18	% infected wounds
3	Urbez-Torres and Gubler, 2011	Cabernet Sauvignon	Lasiodiplodia theobromae	Botryosphaeria Dieback	2008 dormant season (November)	Early	48	22.2	% infected wounds
3	Urbez-Torres and Gubler, 2011	Cabernet Sauvignon	Lasiodiplodia theobromae	Botryosphaeria Dieback	2008 dormant season (December)	Mid	48	33	% infected wounds
3	Urbez-Torres and Gubler, 2011	Cabernet Sauvignon	Lasiodiplodia theobromae	Botryosphaeria Dieback	2008 dormant season (January)	Mid	48	32.1	% infected wounds
3	Urbez-Torres and Gubler, 2011	Cabernet Sauvignon	Lasiodiplodia theobromae	Botryosphaeria Dieback	2008 dormant season (January)	Mid	60	20.7	% infected wounds
3	Urbez-Torres and Gubler, 2011	Cabernet Sauvignon	Lasiodiplodia theobromae	Botryosphaeria Dieback	2008 dormant season (November)	Early	60	19.4	% infected wounds
3	Urbez-Torres and Gubler, 2011	Cabernet Sauvignon	Lasiodiplodia theobromae	Botryosphaeria Dieback	2008 dormant season (December)	Mid	60	19.5	% infected wounds
3	Urbez-Torres and Gubler, 2011	Cabernet Sauvignon	Lasiodiplodia theobromae	Botryosphaeria Dieback	2008 dormant season (January)	Mid	72	18.9	% infected wounds
3	Urbez-Torres and Gubler, 2011	Cabernet Sauvignon	Neofusicoccum parvum	Botryosphaeria Dieback	2008 dormant season (January)	Mid	0	70.5	% infected wounds
3	Urbez-Torres and Gubler, 2011	Chardonnay	Neofusicoccum parvum	Botryosphaeria Dieback	2007 dormant season (November)	Early	12	70.3	% infected wounds
3	Urbez-Torres and Gubler, 2011	Chardonnay	Neofusicoccum parvum	Botryosphaeria Dieback	2007 dormant season (December)	Mid	12	53	% infected wounds
3	Urbez-Torres and Gubler, 2011	Chardonnay	Neofusicoccum parvum	Botryosphaeria Dieback	2007 dormant season (January)	Mid	12	38.6	% infected wounds
3	Urbez-Torres and Gubler, 2011	Chardonnay	Neofusicoccum parvum	Botryosphaeria Dieback	2007 dormant season (November)	Early	24	45.1	% infected wounds
3	Urbez-Torres and Gubler, 2011	Chardonnay	Neofusicoccum parvum	Botryosphaeria Dieback	2007 dormant season (December)	Mid	24	35.5	% infected wounds
3	Urbez-Torres and Gubler, 2011	Chardonnay	Neofusicoccum parvum	Botryosphaeria Dieback	2007 dormant season (January)	Mid	24	33.9	% infected wounds
3	Urbez-Torres and Gubler, 2011	Cabernet Sauvignon	Neofusicoccum parvum	Botryosphaeria Dieback	2007 dormant season (November)	Early	12	47	% infected wounds
3	Urbez-Torres and Gubler, 2011	Cabernet Sauvignon	Neofusicoccum parvum	Botryosphaeria Dieback	2007 dormant season (December)	Mid	12	60.9	% infected wounds
3	Urbez-Torres and Gubler, 2011	Cabernet Sauvignon	Neofusicoccum parvum	Botryosphaeria Dieback	2007 dormant season (January)	Mid	12	44.7	% infected wounds
3	Urbez-Torres and Gubler, 2011	Cabernet Sauvignon	Neofusicoccum parvum	Botryosphaeria Dieback	2007 dormant season (November)	Early	24	51.1	% infected wounds
3	Urbez-Torres and Gubler, 2011	Cabernet Sauvignon	Neofusicoccum parvum	Botryosphaeria Dieback	2007 dormant season (December)	Mid	24	40.7	% infected wounds
3	Urbez-Torres and Gubler, 2011	Cabernet Sauvignon	Neofusicoccum parvum	Botryosphaeria Dieback	2007 dormant season (January)	Mid	24	33.1	% infected wounds
3	Urbez-Torres and Gubler, 2011	Chardonnay	Lasiodiplodia theobromae	Botryosphaeria Dieback	2008 dormant season (November)	Early	72	14.3	% infected wounds
3	Urbez-Torres and Gubler, 2011	Chardonnay	Lasiodiplodia theobromae	Botryosphaeria Dieback	2008 dormant season (December)	Mid	72	24.6	% infected wounds
3	Urbez-Torres and Gubler, 2011	Chardonnay	Lasiodiplodia theobromae	Botryosphaeria Dieback	2008 dormant season (January)	Mid	72	16.3	% infected wounds
3	Urbez-Torres and Gubler, 2011	Chardonnay	Neofusicoccum parvum	Botryosphaeria Dieback	2008 dormant season (February)	Late	24	13.5	% infected wounds
3	Urbez-Torres and Gubler, 2011	Chardonnay	Lasiodiplodia theobromae	Botryosphaeria Dieback	2008 dormant season (November)	Early	84	14.7	% infected wounds
3	Urbez-Torres and Gubler, 2011	Chardonnay	Lasiodiplodia theobromae	Botryosphaeria Dieback	2008 dormant season (December)	Mid	84	26.9	% infected wounds
3	Urbez-Torres and Gubler, 2011	Chardonnay	Neofusicoccum parvum	Botryosphaeria Dieback	2008 dormant season (January)	Mid	0	91.2	% infected wounds
3	Urbez-Torres and Gubler, 2011	Chardonnay	Neofusicoccum parvum	Botryosphaeria Dieback	2008 dormant season (February)	Late	36	11.1	% infected wounds
3	Urbez-Torres and Gubler, 2011	Cabernet Sauvignon	Lasiodiplodia theobromae	Botryosphaeria Dieback	2008 dormant season (November)	Early	72	13.3	% infected wounds
3	Urbez-Torres and Gubler, 2011	Cabernet Sauvignon	Lasiodiplodia theobromae	Botryosphaeria Dieback	2008 dormant season (December)	Mid	72	18.1	% infected wounds
3	Urbez-Torres and Gubler, 2011	Cabernet Sauvignon	Neofusicoccum parvum	Botryosphaeria Dieback	2008 dormant season (February)	Late	0	60.5	% infected wounds
3	Urbez-Torres and Gubler, 2011	Cabernet Sauvignon	Neofusicoccum parvum	Botryosphaeria Dieback	2008 dormant season (January)	Mid	12	53.1	% infected wounds
3	Urbez-Torres and Gubler, 2011	Cabernet Sauvignon	Lasiodiplodia theobromae	Botryosphaeria Dieback	2008 dormant season (November)	Early	84	10.7	% infected wounds
3	Urbez-Torres and Gubler, 2011	Cabernet Sauvignon	Lasiodiplodia theobromae	Botryosphaeria Dieback	2008 dormant season (December)	Mid	84	10.2	% infected wounds
3	Urbez-Torres and Gubler, 2011	Cabernet Sauvignon	Neofusicoccum parvum	Botryosphaeria Dieback	2008 dormant season (February)	Late	12	27.3	% infected wounds
3	Urbez-Torres and Gubler, 2011	Cabernet Sauvignon	Neofusicoccum parvum	Botryosphaeria Dieback	2008 dormant season (January)	Mid	24	52.1	% infected wounds
3	Urbez-Torres and Gubler, 2011	Chardonnay	Neofusicoccum parvum	Botryosphaeria Dieback	2007 dormant season (November)	Early	36	38.1	% infected wounds
3	Urbez-Torres and Gubler, 2011	Chardonnay	Neofusicoccum parvum	Botryosphaeria Dieback	2007 dormant season (December)	Mid	36	31	% infected wounds
3	Urbez-Torres and Gubler, 2011	Chardonnay	Neofusicoccum parvum	Botryosphaeria Dieback	2007 dormant season (January)	Mid	36	31.6	% infected wounds
3	Urbez-Torres and Gubler, 2011	Chardonnay	Neofusicoccum parvum	Botryosphaeria Dieback	2007 dormant season (November)	Early	48	33.3	% infected wounds
3	Urbez-Torres and Gubler, 2011	Chardonnay	Neofusicoccum parvum	Botryosphaeria Dieback	2007 dormant season (December)	Mid	48	26.6	% infected wounds
3	Urbez-Torres and Gubler, 2011	Chardonnay	Neofusicoccum parvum	Botryosphaeria Dieback	2007 dormant season (January)	Mid	48	14.4	% infected wounds
3	Urbez-Torres and Gubler, 2011	Cabernet Sauvignon	Neofusicoccum parvum	Botryosphaeria Dieback	2007 dormant season (November)	Early	36	40.1	% infected wounds
3	Urbez-Torres and Gubler, 2011	Cabernet Sauvignon	Neofusicoccum parvum	Botryosphaeria Dieback	2007 dormant season (December)	Mid	36	31.4	% infected wounds
3	Urbez-Torres and Gubler, 2011	Cabernet Sauvignon	Neofusicoccum parvum	Botryosphaeria Dieback	2007 dormant season (January)	Mid	36	35.2	% infected wounds
3	Urbez-Torres and Gubler, 2011	Cabernet Sauvignon	Neofusicoccum parvum	Botryosphaeria Dieback	2007 dormant season (November)	Early	48	22.3	% infected wounds
3	Urbez-Torres and Gubler, 2011	Cabernet Sauvignon	Neofusicoccum parvum	Botryosphaeria Dieback	2007 dormant season (December)	Mid	48	42.6	% infected wounds
3	Urbez-Torres and Gubler, 2011	Cabernet Sauvignon	Neofusicoccum parvum	Botryosphaeria Dieback	2007 dormant season (January)	Mid	48	19.8	% infected wounds
3	Urbez-Torres and Gubler, 2011	Chardonnay	Neofusicoccum parvum	Botryosphaeria Dieback	2008 dormant season (November)	Early	0	92.7	% infected wounds
3	Urbez-Torres and Gubler, 2011	Chardonnay	Neofusicoccum parvum	Botryosphaeria Dieback	2008 dormant season (December)	Mid	0	82	% infected wounds
3	Urbez-Torres and Gubler, 2011	Chardonnay	Neofusicoccum parvum	Botryosphaeria Dieback	2008 dormant season (January)	Mid	12	77.5	% infected wounds
3	Urbez-Torres and Gubler, 2011	Chardonnay	Neofusicoccum parvum	Botryosphaeria Dieback	2008 dormant season (November)	Early	12	51.1	% infected wounds
3	Urbez-Torres and Gubler, 2011	Chardonnay	Neofusicoccum parvum	Botryosphaeria Dieback	2008 dormant season (December)	Mid	12	77.4	% infected wounds
3	Urbez-Torres and Gubler, 2011	Chardonnay	Neofusicoccum parvum	Botryosphaeria Dieback	2008 dormant season (January)	Mid	24	50.8	% infected wounds
3	Urbez-Torres and Gubler, 2011	Cabernet Sauvignon	Neofusicoccum parvum	Botryosphaeria Dieback	2008 dormant season (November)	Early	0	52.9	% infected wounds
3	Urbez-Torres and Gubler, 2011	Cabernet Sauvignon	Neofusicoccum parvum	Botryosphaeria Dieback	2008 dormant season (December)	Mid	0	71	% infected wounds
3	Urbez-Torres and Gubler, 2011	Cabernet Sauvignon	Neofusicoccum parvum	Botryosphaeria Dieback	2008 dormant season (February)	Late	24	18.2	% infected wounds
3	Urbez-Torres and Gubler, 2011	Cabernet Sauvignon	Neofusicoccum parvum	Botryosphaeria Dieback	2008 dormant season (November)	Early	12	37.2	% infected wounds
3	Urbez-Torres and Gubler, 2011	Cabernet Sauvignon	Neofusicoccum parvum	Botryosphaeria Dieback	2008 dormant season (December)	Mid	12	63.9	% infected wounds
3	Urbez-Torres and Gubler, 2011	Cabernet Sauvignon	Neofusicoccum parvum	Botryosphaeria Dieback	2008 dormant season (January)	Mid	36	36.7	% infected wounds
3	Urbez-Torres and Gubler, 2011	Chardonnay	Neofusicoccum parvum	Botryosphaeria Dieback	2008 dormant season (November)	Early	24	53.5	% infected wounds
3	Urbez-Torres and Gubler, 2011	Chardonnay	Neofusicoccum parvum	Botryosphaeria Dieback	2008 dormant season (December)	Mid	24	63.4	% infected wounds
3	Urbez-Torres and Gubler, 2011	Chardonnay	Neofusicoccum parvum	Botryosphaeria Dieback	2008 dormant season (January)	Mid	36	42.5	% infected wounds
3	Urbez-Torres and Gubler, 2011	Chardonnay	Neofusicoccum parvum	Botryosphaeria Dieback	2008 dormant season (November)	Early	36	37.1	% infected wounds
3	Urbez-Torres and Gubler, 2011	Chardonnay	Neofusicoccum parvum	Botryosphaeria Dieback	2008 dormant season (December)	Mid	36	52.5	% infected wounds
3	Urbez-Torres and Gubler, 2011	Chardonnay	Neofusicoccum parvum	Botryosphaeria Dieback	2008 dormant season (January)	Mid	48	37.5	% infected wounds
3	Urbez-Torres and Gubler, 2011	Cabernet Sauvignon	Neofusicoccum parvum	Botryosphaeria Dieback	2008 dormant season (November)	Early	24	44	% infected wounds
3	Urbez-Torres and Gubler, 2011	Cabernet Sauvignon	Neofusicoccum parvum	Botryosphaeria Dieback	2008 dormant season (December)	Mid	24	61.7	% infected wounds
3	Urbez-Torres and Gubler, 2011	Cabernet Sauvignon	Neofusicoccum parvum	Botryosphaeria Dieback	2008 dormant season (February)	Late	36	4.8	% infected wounds
3	Urbez-Torres and Gubler, 2011	Cabernet Sauvignon	Neofusicoccum parvum	Botryosphaeria Dieback	2008 dormant season (November)	Early	36	50.5	% infected wounds
3	Urbez-Torres and Gubler, 2011	Cabernet Sauvignon	Neofusicoccum parvum	Botryosphaeria Dieback	2008 dormant season (December)	Mid	36	43.7	% infected wounds
3	Urbez-Torres and Gubler, 2011	Cabernet Sauvignon	Neofusicoccum parvum	Botryosphaeria Dieback	2008 dormant season (January)	Mid	48	19.3	% infected wounds
3	Urbez-Torres and Gubler, 2011	Chardonnay	Neofusicoccum parvum	Botryosphaeria Dieback	2008 dormant season (November)	Early	48	47.5	% infected wounds
3	Urbez-Torres and Gubler, 2011	Chardonnay	Neofusicoccum parvum	Botryosphaeria Dieback	2008 dormant season (December)	Mid	48	33.9	% infected wounds
3	Urbez-Torres and Gubler, 2011	Chardonnay	Neofusicoccum parvum	Botryosphaeria Dieback	2008 dormant season (January)	Mid	60	20	% infected wounds
3	Urbez-Torres and Gubler, 2011	Chardonnay	Neofusicoccum parvum	Botryosphaeria Dieback	2008 dormant season (November)	Early	60	21.1	% infected wounds
3	Urbez-Torres and Gubler, 2011	Chardonnay	Neofusicoccum parvum	Botryosphaeria Dieback	2008 dormant season (December)	Mid	60	36.8	% infected wounds
3	Urbez-Torres and Gubler, 2011	Chardonnay	Neofusicoccum parvum	Botryosphaeria Dieback	2008 dormant season (January)	Mid	72	11.7	% infected wounds
3	Urbez-Torres and Gubler, 2011	Cabernet Sauvignon	Neofusicoccum parvum	Botryosphaeria Dieback	2008 dormant season (November)	Early	48	19.6	% infected wounds
3	Urbez-Torres and Gubler, 2011	Cabernet Sauvignon	Neofusicoccum parvum	Botryosphaeria Dieback	2008 dormant season (December)	Mid	48	37.1	% infected wounds
3	Urbez-Torres and Gubler, 2011	Cabernet Sauvignon	Neofusicoccum parvum	Botryosphaeria Dieback	2008 dormant season (January)	Mid	60	23.5	% infected wounds
3	Urbez-Torres and Gubler, 2011	Cabernet Sauvignon	Neofusicoccum parvum	Botryosphaeria Dieback	2008 dormant season (November)	Early	60	17	% infected wounds
3	Urbez-Torres and Gubler, 2011	Cabernet Sauvignon	Neofusicoccum parvum	Botryosphaeria Dieback	2008 dormant season (December)	Mid	60	38.9	% infected wounds
3	Urbez-Torres and Gubler, 2011	Cabernet Sauvignon	Neofusicoccum parvum	Botryosphaeria Dieback	2008 dormant season (January)	Mid	72	22.9	% infected wounds
3	Urbez-Torres and Gubler, 2011	Chardonnay	Neofusicoccum parvum	Botryosphaeria Dieback	2008 dormant season (November)	Early	72	19.1	% infected wounds
3	Urbez-Torres and Gubler, 2011	Chardonnay	Neofusicoccum parvum	Botryosphaeria Dieback	2008 dormant season (December)	Mid	72	22.6	% infected wounds
3	Urbez-Torres and Gubler, 2011	Chardonnay	Neofusicoccum parvum	Botryosphaeria Dieback	2008 dormant season (November)	Early	84	17.3	% infected wounds
3	Urbez-Torres and Gubler, 2011	Chardonnay	Neofusicoccum parvum	Botryosphaeria Dieback	2008 dormant season (December)	Mid	84	20.6	% infected wounds
3	Urbez-Torres and Gubler, 2011	Cabernet Sauvignon	Neofusicoccum parvum	Botryosphaeria Dieback	2008 dormant season (November)	Early	72	15.8	% infected wounds
3	Urbez-Torres and Gubler, 2011	Cabernet Sauvignon	Neofusicoccum parvum	Botryosphaeria Dieback	2008 dormant season (December)	Mid	72	12	% infected wounds
3	Urbez-Torres and Gubler, 2011	Cabernet Sauvignon	Neofusicoccum parvum	Botryosphaeria Dieback	2008 dormant season (November)	Early	84	13.1	% infected wounds
3	Urbez-Torres and Gubler, 2011	Cabernet Sauvignon	Neofusicoccum parvum	Botryosphaeria Dieback	2008 dormant season (December)	Mid	84	10.2	% infected wounds
4	Elena and Luque, 2016	Tempranillo	Diplodia seriata	Botryosphaeria Dieback	Early pruning (November)	Early	0	98.4	% mycelium recovery
4	Elena and Luque, 2016	Tempranillo	Diplodia seriata	Botryosphaeria Dieback	Late pruning (February)	Late	0	98.4	% mycelium recovery
4	Elena and Luque, 2016	Tempranillo	Phaeomoniella chlamydospora	Esca	Early pruning (November)	Early	0	75.2	% mycelium recovery
4	Elena and Luque, 2016	Tempranillo	Phaeomoniella chlamydospora	Esca	Late pruning (February)	Late	0	75.2	% mycelium recovery
4	Elena and Luque, 2016	Tempranillo	Diplodia seriata	Botryosphaeria Dieback	Early pruning (November)	Early	7	67.8	% mycelium recovery
4	Elena and Luque, 2016	Tempranillo	Diplodia seriata	Botryosphaeria Dieback	Late pruning (February)	Late	7	72.9	% mycelium recovery
4	Elena and Luque, 2016	Tempranillo	Phaeomoniella chlamydospora	Esca	Early pruning (November)	Early	7	57.6	% mycelium recovery
4	Elena and Luque, 2016	Tempranillo	Phaeomoniella chlamydospora	Esca	Late pruning (February)	Late	7	62.8	% mycelium recovery
4	Elena and Luque, 2016	Tempranillo	Diplodia seriata	Botryosphaeria Dieback	Early pruning (November)	Early	14	35.1	% mycelium recovery
4	Elena and Luque, 2016	Tempranillo	Diplodia seriata	Botryosphaeria Dieback	Late pruning (February)	Late	14	65.6	% mycelium recovery
4	Elena and Luque, 2016	Tempranillo	Phaeomoniella chlamydospora	Esca	Early pruning (November)	Early	14	52.7	% mycelium recovery
4	Elena and Luque, 2016	Tempranillo	Phaeomoniella chlamydospora	Esca	Late pruning (February)	Late	14	47.5	% mycelium recovery
4	Elena and Luque, 2016	Tempranillo	Diplodia seriata	Botryosphaeria Dieback	Early pruning (November)	Early	28	15.1	% mycelium recovery
4	Elena and Luque, 2016	Tempranillo	Diplodia seriata	Botryosphaeria Dieback	Late pruning (February)	Late	28	52.9	% mycelium recovery
4	Elena and Luque, 2016	Tempranillo	Phaeomoniella chlamydospora	Esca	Early pruning (November)	Early	28	27.2	% mycelium recovery
4	Elena and Luque, 2016	Tempranillo	Phaeomoniella chlamydospora	Esca	Late pruning (February)	Late	28	52.6	% mycelium recovery
4	Elena and Luque, 2016	Tempranillo	Diplodia seriata	Botryosphaeria Dieback	Early pruning (November)	Early	56	2.7	% mycelium recovery
4	Elena and Luque, 2016	Tempranillo	Diplodia seriata	Botryosphaeria Dieback	Late pruning (February)	Late	56	25.3	% mycelium recovery
4	Elena and Luque, 2016	Tempranillo	Phaeomoniella chlamydospora	Esca	Early pruning (November)	Early	56	25.2	% mycelium recovery
4	Elena and Luque, 2016	Tempranillo	Phaeomoniella chlamydospora	Esca	Late pruning (February)	Late	56	22.8	% mycelium recovery
4	Elena and Luque, 2016	Tempranillo	Diplodia seriata	Botryosphaeria Dieback	Early pruning (November)	Early	84	12	% mycelium recovery
4	Elena and Luque, 2016	Tempranillo	Diplodia seriata	Botryosphaeria Dieback	Late pruning (February)	Late	84	15.8	% mycelium recovery
4	Elena and Luque, 2016	Tempranillo	Phaeomoniella chlamydospora	Esca	Early pruning (November)	Early	84	7.5	% mycelium recovery
4	Elena and Luque, 2016	Tempranillo	Phaeomoniella chlamydospora	Esca	Late pruning (February)	Late	84	10.4	% mycelium recovery
5	Larington e Dubos, 2000	Cabernet Sauvignon	Phaeoacremonium chlamydosporum	Esca	Winter 97-98: pruning date 11.12.97	Mid	0	76.6	% infected wounds
5	Larington e Dubos, 2000	Cabernet Sauvignon	Phaeoacremonium chlamydosporum	Esca	Winter 97-98: pruning date 21.01.98	Mid	0	86.9	% infected wounds
5	Larington e Dubos, 2000	Cabernet Sauvignon	Phaeoacremonium chlamydosporum	Esca	Winter 97-98: pruning date 23.03.98	Late	0	36.6	% infected wounds
5	Larington e Dubos, 2000	Cabernet Sauvignon	Phaeoacremonium aleophilum	Esca	Winter 97-98: pruning date 11.12.97	Mid	0	79.2	% infected wounds
5	Larington e Dubos, 2000	Cabernet Sauvignon	Phaeoacremonium aleophilum	Esca	Winter 97-98: pruning date 21.01.98	Mid	0	84.6	% infected wounds
5	Larington e Dubos, 2000	Cabernet Sauvignon	Phaeoacremonium aleophilum	Esca	Winter 97-98: pruning date 23.03.98	Late	0	10.1	% infected wounds
5	Larington e Dubos, 2000	Cabernet Sauvignon	Phaeoacremonium chlamydosporum	Esca	Winter 98-99: pruning date 6.01.99	Mid	0	79.2	% infected wounds
5	Larington e Dubos, 2000	Cabernet Sauvignon	Phaeoacremonium chlamydosporum	Esca	Winter 98-99: pruning date 03.02.99	Mid	0	36.6	% infected wounds
5	Larington e Dubos, 2000	Cabernet Sauvignon	Phaeoacremonium chlamydosporum	Esca	Winter 98-99: pruning date 17.03.99	Late	0	47.9	% infected wounds
5	Larington e Dubos, 2000	Cabernet Sauvignon	Phaeoacremonium aleophilum	Esca	Winter 98-99: pruning date 6.01.99	Mid	0	97.8	% infected wounds
5	Larington e Dubos, 2000	Cabernet Sauvignon	Phaeoacremonium aleophilum	Esca	Winter 98-99: pruning date 03.02.99	Mid	0	91.2	% infected wounds
5	Larington e Dubos, 2000	Cabernet Sauvignon	Phaeoacremonium aleophilum	Esca	Winter 98-99: pruning date 17.03.99	Late	0	69.8	% infected wounds
5	Larington e Dubos, 2000	Cabernet Sauvignon	Phaeoacremonium chlamydosporum	Esca	Winter 97-98: pruning date 11.12.97	Mid	7	59.8	% infected wounds
5	Larington e Dubos, 2000	Cabernet Sauvignon	Phaeoacremonium chlamydosporum	Esca	Winter 97-98: pruning date 21.01.98	Mid	7	80.1	% infected wounds
5	Larington e Dubos, 2000	Cabernet Sauvignon	Phaeoacremonium chlamydosporum	Esca	Winter 97-98: pruning date 23.03.98	Late	7	7.2	% infected wounds
5	Larington e Dubos, 2000	Cabernet Sauvignon	Phaeoacremonium aleophilum	Esca	Winter 97-98: pruning date 11.12.97	Mid	7	49.5	% infected wounds
5	Larington e Dubos, 2000	Cabernet Sauvignon	Phaeoacremonium aleophilum	Esca	Winter 97-98: pruning date 21.01.98	Mid	7	17.1	% infected wounds
5	Larington e Dubos, 2000	Cabernet Sauvignon	Phaeoacremonium aleophilum	Esca	Winter 97-98: pruning date 23.03.98	Late	7	0	% infected wounds
5	Larington e Dubos, 2000	Cabernet Sauvignon	Phaeoacremonium chlamydosporum	Esca	Winter 98-99: pruning date 6.01.99	Mid	7	72.9	% infected wounds
5	Larington e Dubos, 2000	Cabernet Sauvignon	Phaeoacremonium chlamydosporum	Esca	Winter 98-99: pruning date 03.02.99	Mid	7	36.6	% infected wounds
5	Larington e Dubos, 2000	Cabernet Sauvignon	Phaeoacremonium chlamydosporum	Esca	Winter 98-99: pruning date 17.03.99	Late	7	13.7	% infected wounds
5	Larington e Dubos, 2000	Cabernet Sauvignon	Phaeoacremonium aleophilum	Esca	Winter 98-99: pruning date 6.01.99	Mid	7	74.2	% infected wounds
5	Larington e Dubos, 2000	Cabernet Sauvignon	Phaeoacremonium aleophilum	Esca	Winter 98-99: pruning date 03.02.99	Mid	7	74	% infected wounds
5	Larington e Dubos, 2000	Cabernet Sauvignon	Phaeoacremonium aleophilum	Esca	Winter 98-99: pruning date 17.03.99	Late	7	7.4	% infected wounds
5	Larington e Dubos, 2000	Cabernet Sauvignon	Phaeoacremonium chlamydosporum	Esca	Winter 97-98: pruning date 11.12.97	Mid	14	67.2	% infected wounds
5	Larington e Dubos, 2000	Cabernet Sauvignon	Phaeoacremonium chlamydosporum	Esca	Winter 97-98: pruning date 21.01.98	Mid	14	60.1	% infected wounds
5	Larington e Dubos, 2000	Cabernet Sauvignon	Phaeoacremonium chlamydosporum	Esca	Winter 97-98: pruning date 23.03.98	Late	14	0	% infected wounds
5	Larington e Dubos, 2000	Cabernet Sauvignon	Phaeoacremonium aleophilum	Esca	Winter 97-98: pruning date 11.12.97	Mid	14	78.9	% infected wounds
5	Larington e Dubos, 2000	Cabernet Sauvignon	Phaeoacremonium aleophilum	Esca	Winter 97-98: pruning date 21.01.98	Mid	14	40	% infected wounds
5	Larington e Dubos, 2000	Cabernet Sauvignon	Phaeoacremonium aleophilum	Esca	Winter 97-98: pruning date 23.03.98	Late	14	0	% infected wounds
5	Larington e Dubos, 2000	Cabernet Sauvignon	Phaeoacremonium chlamydosporum	Esca	Winter 98-99: pruning date 6.01.99	Mid	14	62.6	% infected wounds
5	Larington e Dubos, 2000	Cabernet Sauvignon	Phaeoacremonium chlamydosporum	Esca	Winter 98-99: pruning date 03.02.99	Mid	14	29.7	% infected wounds
5	Larington e Dubos, 2000	Cabernet Sauvignon	Phaeoacremonium chlamydosporum	Esca	Winter 98-99: pruning date 17.03.99	Late	14	0	% infected wounds
5	Larington e Dubos, 2000	Cabernet Sauvignon	Phaeoacremonium aleophilum	Esca	Winter 98-99: pruning date 6.01.99	Mid	14	17.4	% infected wounds
5	Larington e Dubos, 2000	Cabernet Sauvignon	Phaeoacremonium aleophilum	Esca	Winter 98-99: pruning date 03.02.99	Mid	14	20.4	% infected wounds
5	Larington e Dubos, 2000	Cabernet Sauvignon	Phaeoacremonium aleophilum	Esca	Winter 98-99: pruning date 17.03.99	Late	14	0	% infected wounds
5	Larington e Dubos, 2000	Cabernet Sauvignon	Phaeoacremonium chlamydosporum	Esca	Winter 97-98: pruning date 11.12.97	Mid	21	65.8	% infected wounds
5	Larington e Dubos, 2000	Cabernet Sauvignon	Phaeoacremonium chlamydosporum	Esca	Winter 97-98: pruning date 21.01.98	Mid	21	63.3	% infected wounds
5	Larington e Dubos, 2000	Cabernet Sauvignon	Phaeoacremonium chlamydosporum	Esca	Winter 97-98: pruning date 23.03.98	Late	21	0	% infected wounds
5	Larington e Dubos, 2000	Cabernet Sauvignon	Phaeoacremonium aleophilum	Esca	Winter 97-98: pruning date 11.12.97	Mid	21	39.7	% infected wounds
5	Larington e Dubos, 2000	Cabernet Sauvignon	Phaeoacremonium aleophilum	Esca	Winter 97-98: pruning date 21.01.98	Mid	21	19	% infected wounds
5	Larington e Dubos, 2000	Cabernet Sauvignon	Phaeoacremonium aleophilum	Esca	Winter 97-98: pruning date 23.03.98	Late	21	0	% infected wounds
5	Larington e Dubos, 2000	Cabernet Sauvignon	Phaeoacremonium chlamydosporum	Esca	Winter 98-99: pruning date 6.01.99	Mid	21	79.2	% infected wounds
5	Larington e Dubos, 2000	Cabernet Sauvignon	Phaeoacremonium chlamydosporum	Esca	Winter 98-99: pruning date 03.02.99	Mid	21	3.4	% infected wounds
5	Larington e Dubos, 2000	Cabernet Sauvignon	Phaeoacremonium chlamydosporum	Esca	Winter 98-99: pruning date 17.03.99	Late	21	0	% infected wounds
5	Larington e Dubos, 2000	Cabernet Sauvignon	Phaeoacremonium aleophilum	Esca	Winter 98-99: pruning date 6.01.99	Mid	21	57.7	% infected wounds
5	Larington e Dubos, 2000	Cabernet Sauvignon	Phaeoacremonium aleophilum	Esca	Winter 98-99: pruning date 03.02.99	Mid	21	14.1	% infected wounds
5	Larington e Dubos, 2000	Cabernet Sauvignon	Phaeoacremonium aleophilum	Esca	Winter 98-99: pruning date 17.03.99	Late	21	0	% infected wounds
5	Larington e Dubos, 2000	Cabernet Sauvignon	Phaeoacremonium chlamydosporum	Esca	Winter 97-98: pruning date 11.12.97	Mid	28	60	% infected wounds
5	Larington e Dubos, 2000	Cabernet Sauvignon	Phaeoacremonium chlamydosporum	Esca	Winter 97-98: pruning date 21.01.98	Mid	28	13.2	% infected wounds
5	Larington e Dubos, 2000	Cabernet Sauvignon	Phaeoacremonium chlamydosporum	Esca	Winter 97-98: pruning date 23.03.98	Late	28	17.4	% infected wounds
5	Larington e Dubos, 2000	Cabernet Sauvignon	Phaeoacremonium aleophilum	Esca	Winter 97-98: pruning date 11.12.97	Mid	28	10.9	% infected wounds
5	Larington e Dubos, 2000	Cabernet Sauvignon	Phaeoacremonium aleophilum	Esca	Winter 97-98: pruning date 21.01.98	Mid	28	17.4	% infected wounds
5	Larington e Dubos, 2000	Cabernet Sauvignon	Phaeoacremonium aleophilum	Esca	Winter 97-98: pruning date 23.03.98	Late	28	0	% infected wounds
5	Larington e Dubos, 2000	Cabernet Sauvignon	Phaeoacremonium chlamydosporum	Esca	Winter 98-99: pruning date 6.01.99	Mid	28	46.6	% infected wounds
5	Larington e Dubos, 2000	Cabernet Sauvignon	Phaeoacremonium chlamydosporum	Esca	Winter 98-99: pruning date 03.02.99	Mid	28	6.8	% infected wounds
5	Larington e Dubos, 2000	Cabernet Sauvignon	Phaeoacremonium chlamydosporum	Esca	Winter 98-99: pruning date 17.03.99	Late	28	0	% infected wounds
5	Larington e Dubos, 2000	Cabernet Sauvignon	Phaeoacremonium aleophilum	Esca	Winter 98-99: pruning date 6.01.99	Mid	28	54.4	% infected wounds
5	Larington e Dubos, 2000	Cabernet Sauvignon	Phaeoacremonium aleophilum	Esca	Winter 98-99: pruning date 03.02.99	Mid	28	0	% infected wounds
5	Larington e Dubos, 2000	Cabernet Sauvignon	Phaeoacremonium aleophilum	Esca	Winter 98-99: pruning date 17.03.99	Late	28	0	% infected wounds
5	Larington e Dubos, 2000	Cabernet Sauvignon	Phaeoacremonium chlamydosporum	Esca	Winter 97-98: pruning date 11.12.97	Mid	35	63.5	% infected wounds
5	Larington e Dubos, 2000	Cabernet Sauvignon	Phaeoacremonium chlamydosporum	Esca	Winter 97-98: pruning date 21.01.98	Mid	35	17.1	% infected wounds
5	Larington e Dubos, 2000	Cabernet Sauvignon	Phaeoacremonium chlamydosporum	Esca	Winter 97-98: pruning date 23.03.98	Late	35	0	% infected wounds
5	Larington e Dubos, 2000	Cabernet Sauvignon	Phaeoacremonium aleophilum	Esca	Winter 97-98: pruning date 11.12.97	Mid	35	43	% infected wounds
5	Larington e Dubos, 2000	Cabernet Sauvignon	Phaeoacremonium aleophilum	Esca	Winter 97-98: pruning date 21.01.98	Mid	35	16.6	% infected wounds
5	Larington e Dubos, 2000	Cabernet Sauvignon	Phaeoacremonium aleophilum	Esca	Winter 97-98: pruning date 23.03.98	Late	35	0	% infected wounds
5	Larington e Dubos, 2000	Cabernet Sauvignon	Phaeoacremonium chlamydosporum	Esca	Winter 98-99: pruning date 6.01.99	Mid	35	46.3	% infected wounds
5	Larington e Dubos, 2000	Cabernet Sauvignon	Phaeoacremonium chlamydosporum	Esca	Winter 98-99: pruning date 03.02.99	Mid	35	7.4	% infected wounds
5	Larington e Dubos, 2000	Cabernet Sauvignon	Phaeoacremonium chlamydosporum	Esca	Winter 98-99: pruning date 17.03.99	Late	35	0	% infected wounds
5	Larington e Dubos, 2000	Cabernet Sauvignon	Phaeoacremonium aleophilum	Esca	Winter 98-99: pruning date 6.01.99	Mid	35	24.7	% infected wounds
5	Larington e Dubos, 2000	Cabernet Sauvignon	Phaeoacremonium aleophilum	Esca	Winter 98-99: pruning date 03.02.99	Mid	35	10.5	% infected wounds
5	Larington e Dubos, 2000	Cabernet Sauvignon	Phaeoacremonium aleophilum	Esca	Winter 98-99: pruning date 17.03.99	Late	35	0	% infected wounds
5	Larington e Dubos, 2000	Cabernet Sauvignon	Phaeoacremonium chlamydosporum	Esca	Winter 97-98: pruning date 11.12.97	Mid	42	52.8	% infected wounds
5	Larington e Dubos, 2000	Cabernet Sauvignon	Phaeoacremonium chlamydosporum	Esca	Winter 97-98: pruning date 21.01.98	Mid	42	29.6	% infected wounds
5	Larington e Dubos, 2000	Cabernet Sauvignon	Phaeoacremonium chlamydosporum	Esca	Winter 97-98: pruning date 23.03.98	Late	42	3.1	% infected wounds
5	Larington e Dubos, 2000	Cabernet Sauvignon	Phaeoacremonium aleophilum	Esca	Winter 97-98: pruning date 11.12.97	Mid	42	14.1	% infected wounds
5	Larington e Dubos, 2000	Cabernet Sauvignon	Phaeoacremonium aleophilum	Esca	Winter 97-98: pruning date 21.01.98	Mid	42	36.7	% infected wounds
5	Larington e Dubos, 2000	Cabernet Sauvignon	Phaeoacremonium aleophilum	Esca	Winter 97-98: pruning date 23.03.98	Late	42	0	% infected wounds
5	Larington e Dubos, 2000	Cabernet Sauvignon	Phaeoacremonium chlamydosporum	Esca	Winter 98-99: pruning date 6.01.99	Mid	42	49.7	% infected wounds
5	Larington e Dubos, 2000	Cabernet Sauvignon	Phaeoacremonium chlamydosporum	Esca	Winter 98-99: pruning date 03.02.99	Mid	42	3.4	% infected wounds
5	Larington e Dubos, 2000	Cabernet Sauvignon	Phaeoacremonium chlamydosporum	Esca	Winter 98-99: pruning date 17.03.99	Late	42	0	% infected wounds
5	Larington e Dubos, 2000	Cabernet Sauvignon	Phaeoacremonium aleophilum	Esca	Winter 98-99: pruning date 6.01.99	Mid	42	24	% infected wounds
5	Larington e Dubos, 2000	Cabernet Sauvignon	Phaeoacremonium aleophilum	Esca	Winter 98-99: pruning date 03.02.99	Mid	42	3.8	% infected wounds
5	Larington e Dubos, 2000	Cabernet Sauvignon	Phaeoacremonium aleophilum	Esca	Winter 98-99: pruning date 17.03.99	Late	42	0	% infected wounds
5	Larington e Dubos, 2000	Cabernet Sauvignon	Phaeoacremonium chlamydosporum	Esca	Winter 97-98: pruning date 11.12.97	Mid	49	49.6	% infected wounds
5	Larington e Dubos, 2000	Cabernet Sauvignon	Phaeoacremonium chlamydosporum	Esca	Winter 97-98: pruning date 21.01.98	Mid	49	9.9	% infected wounds
5	Larington e Dubos, 2000	Cabernet Sauvignon	Phaeoacremonium chlamydosporum	Esca	Winter 97-98: pruning date 23.03.98	Late	49	0	% infected wounds
5	Larington e Dubos, 2000	Cabernet Sauvignon	Phaeoacremonium aleophilum	Esca	Winter 97-98: pruning date 11.12.97	Mid	49	6.8	% infected wounds
5	Larington e Dubos, 2000	Cabernet Sauvignon	Phaeoacremonium aleophilum	Esca	Winter 97-98: pruning date 21.01.98	Mid	49	0	% infected wounds
5	Larington e Dubos, 2000	Cabernet Sauvignon	Phaeoacremonium aleophilum	Esca	Winter 97-98: pruning date 23.03.98	Late	49	3.8	% infected wounds
5	Larington e Dubos, 2000	Cabernet Sauvignon	Phaeoacremonium chlamydosporum	Esca	Winter 98-99: pruning date 6.01.99	Mid	49	10	% infected wounds
5	Larington e Dubos, 2000	Cabernet Sauvignon	Phaeoacremonium chlamydosporum	Esca	Winter 98-99: pruning date 03.02.99	Mid	49	10.3	% infected wounds
5	Larington e Dubos, 2000	Cabernet Sauvignon	Phaeoacremonium aleophilum	Esca	Winter 98-99: pruning date 6.01.99	Mid	49	8	% infected wounds
5	Larington e Dubos, 2000	Cabernet Sauvignon	Phaeoacremonium aleophilum	Esca	Winter 98-99: pruning date 03.02.99	Mid	49	0	% infected wounds
5	Larington e Dubos, 2000	Cabernet Sauvignon	Phaeoacremonium chlamydosporum	Esca	Winter 97-98: pruning date 11.12.97	Mid	56	36.3	% infected wounds
5	Larington e Dubos, 2000	Cabernet Sauvignon	Phaeoacremonium chlamydosporum	Esca	Winter 97-98: pruning date 21.01.98	Mid	56	13.1	% infected wounds
5	Larington e Dubos, 2000	Cabernet Sauvignon	Phaeoacremonium chlamydosporum	Esca	Winter 97-98: pruning date 23.03.98	Late	56	0	% infected wounds
5	Larington e Dubos, 2000	Cabernet Sauvignon	Phaeoacremonium aleophilum	Esca	Winter 97-98: pruning date 11.12.97	Mid	56	6.8	% infected wounds
5	Larington e Dubos, 2000	Cabernet Sauvignon	Phaeoacremonium aleophilum	Esca	Winter 97-98: pruning date 21.01.98	Mid	56	3.5	% infected wounds
5	Larington e Dubos, 2000	Cabernet Sauvignon	Phaeoacremonium aleophilum	Esca	Winter 97-98: pruning date 23.03.98	Late	56	0	% infected wounds
5	Larington e Dubos, 2000	Cabernet Sauvignon	Phaeoacremonium chlamydosporum	Esca	Winter 98-99: pruning date 6.01.99	Mid	56	16.3	% infected wounds
5	Larington e Dubos, 2000	Cabernet Sauvignon	Phaeoacremonium chlamydosporum	Esca	Winter 98-99: pruning date 03.02.99	Mid	56	0	% infected wounds
5	Larington e Dubos, 2000	Cabernet Sauvignon	Phaeoacremonium aleophilum	Esca	Winter 98-99: pruning date 6.01.99	Mid	56	14.4	% infected wounds
5	Larington e Dubos, 2000	Cabernet Sauvignon	Phaeoacremonium aleophilum	Esca	Winter 98-99: pruning date 03.02.99	Mid	56	0	% infected wounds
5	Larington e Dubos, 2000	Cabernet Sauvignon	Phaeoacremonium chlamydosporum	Esca	Winter 97-98: pruning date 11.12.97	Mid	63	23	% infected wounds
5	Larington e Dubos, 2000	Cabernet Sauvignon	Phaeoacremonium chlamydosporum	Esca	Winter 97-98: pruning date 21.01.98	Mid	63	3.3	% infected wounds
5	Larington e Dubos, 2000	Cabernet Sauvignon	Phaeoacremonium chlamydosporum	Esca	Winter 97-98: pruning date 23.03.98	Late	63	0	% infected wounds
5	Larington e Dubos, 2000	Cabernet Sauvignon	Phaeoacremonium aleophilum	Esca	Winter 97-98: pruning date 11.12.97	Mid	63	0	% infected wounds
5	Larington e Dubos, 2000	Cabernet Sauvignon	Phaeoacremonium aleophilum	Esca	Winter 97-98: pruning date 21.01.98	Mid	63	0	% infected wounds
5	Larington e Dubos, 2000	Cabernet Sauvignon	Phaeoacremonium chlamydosporum	Esca	Winter 98-99: pruning date 6.01.99	Mid	63	12.9	% infected wounds
5	Larington e Dubos, 2000	Cabernet Sauvignon	Phaeoacremonium chlamydosporum	Esca	Winter 98-99: pruning date 03.02.99	Mid	63	0	% infected wounds
5	Larington e Dubos, 2000	Cabernet Sauvignon	Phaeoacremonium aleophilum	Esca	Winter 98-99: pruning date 6.01.99	Mid	63	10.8	% infected wounds
5	Larington e Dubos, 2000	Cabernet Sauvignon	Phaeoacremonium aleophilum	Esca	Winter 98-99: pruning date 03.02.99	Mid	63	0	% infected wounds
5	Larington e Dubos, 2000	Cabernet Sauvignon	Phaeoacremonium chlamydosporum	Esca	Winter 97-98: pruning date 11.12.97	Mid	70	23	% infected wounds
5	Larington e Dubos, 2000	Cabernet Sauvignon	Phaeoacremonium chlamydosporum	Esca	Winter 97-98: pruning date 21.01.98	Mid	70	39.8	% infected wounds
5	Larington e Dubos, 2000	Cabernet Sauvignon	Phaeoacremonium chlamydosporum	Esca	Winter 97-98: pruning date 23.03.98	Late	70	0	% infected wounds
5	Larington e Dubos, 2000	Cabernet Sauvignon	Phaeoacremonium aleophilum	Esca	Winter 97-98: pruning date 11.12.97	Mid	70	0	% infected wounds
5	Larington e Dubos, 2000	Cabernet Sauvignon	Phaeoacremonium aleophilum	Esca	Winter 97-98: pruning date 21.01.98	Mid	70	0	% infected wounds
5	Larington e Dubos, 2000	Cabernet Sauvignon	Phaeoacremonium chlamydosporum	Esca	Winter 98-99: pruning date 6.01.99	Mid	70	0	% infected wounds
5	Larington e Dubos, 2000	Cabernet Sauvignon	Phaeoacremonium chlamydosporum	Esca	Winter 98-99: pruning date 03.02.99	Mid	70	0	% infected wounds
5	Larington e Dubos, 2000	Cabernet Sauvignon	Phaeoacremonium aleophilum	Esca	Winter 98-99: pruning date 6.01.99	Mid	70	0	% infected wounds
5	Larington e Dubos, 2000	Cabernet Sauvignon	Phaeoacremonium aleophilum	Esca	Winter 98-99: pruning date 03.02.99	Mid	70	0	% infected wounds
5	Larington e Dubos, 2000	Cabernet Sauvignon	Phaeoacremonium chlamydosporum	Esca	Winter 97-98: pruning date 11.12.97	Mid	77	12.6	% infected wounds
5	Larington e Dubos, 2000	Cabernet Sauvignon	Phaeoacremonium chlamydosporum	Esca	Winter 97-98: pruning date 21.01.98	Mid	77	3.6	% infected wounds
5	Larington e Dubos, 2000	Cabernet Sauvignon	Phaeoacremonium chlamydosporum	Esca	Winter 97-98: pruning date 23.03.98	Late	77	0	% infected wounds
5	Larington e Dubos, 2000	Cabernet Sauvignon	Phaeoacremonium aleophilum	Esca	Winter 97-98: pruning date 11.12.97	Mid	77	3.5	% infected wounds
5	Larington e Dubos, 2000	Cabernet Sauvignon	Phaeoacremonium aleophilum	Esca	Winter 97-98: pruning date 21.01.98	Mid	77	0	% infected wounds
5	Larington e Dubos, 2000	Cabernet Sauvignon	Phaeoacremonium chlamydosporum	Esca	Winter 98-99: pruning date 6.01.99	Mid	77	3.4	% infected wounds
5	Larington e Dubos, 2000	Cabernet Sauvignon	Phaeoacremonium chlamydosporum	Esca	Winter 98-99: pruning date 03.02.99	Mid	77	3.4	% infected wounds
5	Larington e Dubos, 2000	Cabernet Sauvignon	Phaeoacremonium aleophilum	Esca	Winter 98-99: pruning date 6.01.99	Mid	77	4.3	% infected wounds
5	Larington e Dubos, 2000	Cabernet Sauvignon	Phaeoacremonium aleophilum	Esca	Winter 98-99: pruning date 03.02.99	Mid	77	0	% infected wounds
5	Larington e Dubos, 2000	Cabernet Sauvignon	Phaeoacremonium chlamydosporum	Esca	Winter 97-98: pruning date 11.12.97	Mid	84	9	% infected wounds
5	Larington e Dubos, 2000	Cabernet Sauvignon	Phaeoacremonium chlamydosporum	Esca	Winter 97-98: pruning date 21.01.98	Mid	84	14.2	% infected wounds
5	Larington e Dubos, 2000	Cabernet Sauvignon	Phaeoacremonium aleophilum	Esca	Winter 97-98: pruning date 11.12.97	Mid	84	0	% infected wounds
5	Larington e Dubos, 2000	Cabernet Sauvignon	Phaeoacremonium aleophilum	Esca	Winter 97-98: pruning date 21.01.98	Mid	84	0	% infected wounds
5	Larington e Dubos, 2000	Cabernet Sauvignon	Phaeoacremonium chlamydosporum	Esca	Winter 98-99: pruning date 6.01.99	Mid	84	0	% infected wounds
5	Larington e Dubos, 2000	Cabernet Sauvignon	Phaeoacremonium chlamydosporum	Esca	Winter 98-99: pruning date 03.02.99	Mid	84	0	% infected wounds
5	Larington e Dubos, 2000	Cabernet Sauvignon	Phaeoacremonium aleophilum	Esca	Winter 98-99: pruning date 6.01.99	Mid	84	0	% infected wounds
5	Larington e Dubos, 2000	Cabernet Sauvignon	Phaeoacremonium aleophilum	Esca	Winter 98-99: pruning date 03.02.99	Mid	84	0	% infected wounds
5	Larington e Dubos, 2000	Cabernet Sauvignon	Phaeoacremonium chlamydosporum	Esca	Winter 97-98: pruning date 11.12.97	Mid	91	23.5	% infected wounds
5	Larington e Dubos, 2000	Cabernet Sauvignon	Phaeoacremonium chlamydosporum	Esca	Winter 97-98: pruning date 21.01.98	Mid	91	23.5	% infected wounds
5	Larington e Dubos, 2000	Cabernet Sauvignon	Phaeoacremonium aleophilum	Esca	Winter 97-98: pruning date 11.12.97	Mid	91	0	% infected wounds
5	Larington e Dubos, 2000	Cabernet Sauvignon	Phaeoacremonium aleophilum	Esca	Winter 97-98: pruning date 21.01.98	Mid	91	0	% infected wounds
5	Larington e Dubos, 2000	Cabernet Sauvignon	Phaeoacremonium chlamydosporum	Esca	Winter 98-99: pruning date 6.01.99	Mid	91	0	% infected wounds
5	Larington e Dubos, 2000	Cabernet Sauvignon	Phaeoacremonium aleophilum	Esca	Winter 98-99: pruning date 6.01.99	Mid	91	0	% infected wounds
5	Larington e Dubos, 2000	Cabernet Sauvignon	Phaeoacremonium chlamydosporum	Esca	Winter 97-98: pruning date 11.12.97	Mid	98	3.1	% infected wounds
5	Larington e Dubos, 2000	Cabernet Sauvignon	Phaeoacremonium chlamydosporum	Esca	Winter 97-98: pruning date 21.01.98	Mid	98	3.5	% infected wounds
5	Larington e Dubos, 2000	Cabernet Sauvignon	Phaeoacremonium aleophilum	Esca	Winter 97-98: pruning date 11.12.97	Mid	98	0	% infected wounds
5	Larington e Dubos, 2000	Cabernet Sauvignon	Phaeoacremonium aleophilum	Esca	Winter 97-98: pruning date 21.01.98	Mid	98	0	% infected wounds
5	Larington e Dubos, 2000	Cabernet Sauvignon	Phaeoacremonium chlamydosporum	Esca	Winter 98-99: pruning date 6.01.99	Mid	98	0	% infected wounds
5	Larington e Dubos, 2000	Cabernet Sauvignon	Phaeoacremonium aleophilum	Esca	Winter 98-99: pruning date 6.01.99	Mid	98	0	% infected wounds
5	Larington e Dubos, 2000	Cabernet Sauvignon	Phaeoacremonium chlamydosporum	Esca	Winter 97-98: pruning date 11.12.97	Mid	105	13.7	% infected wounds
5	Larington e Dubos, 2000	Cabernet Sauvignon	Phaeoacremonium chlamydosporum	Esca	Winter 97-98: pruning date 21.01.98	Mid	105	13.7	% infected wounds
5	Larington e Dubos, 2000	Cabernet Sauvignon	Phaeoacremonium aleophilum	Esca	Winter 97-98: pruning date 11.12.97	Mid	105	3.8	% infected wounds
5	Larington e Dubos, 2000	Cabernet Sauvignon	Phaeoacremonium aleophilum	Esca	Winter 97-98: pruning date 21.01.98	Mid	105	7.6	% infected wounds
5	Larington e Dubos, 2000	Cabernet Sauvignon	Phaeoacremonium chlamydosporum	Esca	Winter 98-99: pruning date 6.01.99	Mid	105	0	% infected wounds
5	Larington e Dubos, 2000	Cabernet Sauvignon	Phaeoacremonium aleophilum	Esca	Winter 98-99: pruning date 6.01.99	Mid	105	0	% infected wounds
5	Larington e Dubos, 2000	Cabernet Sauvignon	Phaeoacremonium chlamydosporum	Esca	Winter 97-98: pruning date 11.12.97	Mid	112	3.4	% infected wounds
5	Larington e Dubos, 2000	Cabernet Sauvignon	Phaeoacremonium chlamydosporum	Esca	Winter 97-98: pruning date 21.01.98	Mid	112	3.1	% infected wounds
5	Larington e Dubos, 2000	Cabernet Sauvignon	Phaeoacremonium aleophilum	Esca	Winter 97-98: pruning date 11.12.97	Mid	112	0	% infected wounds
5	Larington e Dubos, 2000	Cabernet Sauvignon	Phaeoacremonium aleophilum	Esca	Winter 97-98: pruning date 21.01.98	Mid	112	0	% infected wounds
5	Larington e Dubos, 2000	Cabernet Sauvignon	Phaeoacremonium chlamydosporum	Esca	Winter 98-99: pruning date 6.01.99	Mid	112	0	% infected wounds
5	Larington e Dubos, 2000	Cabernet Sauvignon	Phaeoacremonium aleophilum	Esca	Winter 98-99: pruning date 6.01.99	Mid	112	0	% infected wounds
5	Larington e Dubos, 2000	Cabernet Sauvignon	Phaeoacremonium chlamydosporum	Esca	Winter 97-98: pruning date 11.12.97	Mid	119	9.2	% infected wounds
5	Larington e Dubos, 2000	Cabernet Sauvignon	Phaeoacremonium chlamydosporum	Esca	Winter 97-98: pruning date 21.01.98	Mid	119	9.2	% infected wounds
5	Larington e Dubos, 2000	Cabernet Sauvignon	Phaeoacremonium aleophilum	Esca	Winter 97-98: pruning date 21.01.98	Mid	119	0	% infected wounds
5	Larington e Dubos, 2000	Cabernet Sauvignon	Phaeoacremonium chlamydosporum	Esca	Winter 97-98: pruning date 21.01.98	Mid	126	13.3	% infected wounds
5	Larington e Dubos, 2000	Cabernet Sauvignon	Phaeoacremonium aleophilum	Esca	Winter 97-98: pruning date 21.01.98	Mid	126	0	% infected wounds
5	Larington e Dubos, 2000	Cabernet Sauvignon	Phaeoacremonium chlamydosporum	Esca	Winter 97-98: pruning date 21.01.98	Mid	133	2.6	% infected wounds
6	Chapuis et al., 1998	Merlot	Eutypa lata	Eutypa Dieback	Pruning 19.12.1991	Mid	0	74	% infected wounds
6	Chapuis et al., 1998	Merlot	Eutypa lata	Eutypa Dieback	Pruning 19.12.1991	Mid	7	75.1	% infected wounds
6	Chapuis et al., 1998	Merlot	Eutypa lata	Eutypa Dieback	Pruning 19.12.1991	Mid	14	59.9	% infected wounds
6	Chapuis et al., 1998	Merlot	Eutypa lata	Eutypa Dieback	Pruning 14.12.1992	Mid	0	50	% infected wounds
6	Chapuis et al., 1998	Cabernet Sauvignon	Eutypa lata	Eutypa Dieback	Pruning 14.12.1992	Mid	0	64.6	% infected wounds
6	Chapuis et al., 1998	Merlot	Eutypa lata	Eutypa Dieback	Pruning 14.12.1992	Mid	7	10	% infected wounds
6	Chapuis et al., 1998	Merlot	Eutypa lata	Eutypa Dieback	Pruning 15.12.1993	Mid	0	4.9	% infected wounds
6	Chapuis et al., 1998	Merlot	Eutypa lata	Eutypa Dieback	Pruning 15.12.1993	Mid	7	0	% infected wounds
6	Chapuis et al., 1998	Cabernet Sauvignon	Eutypa lata	Eutypa Dieback	Pruning 19.12.1991	Mid	0	65.2	% infected wounds
6	Chapuis et al., 1998	Cabernet Sauvignon	Eutypa lata	Eutypa Dieback	Pruning 19.12.1991	Mid	7	60.3	% infected wounds
6	Chapuis et al., 1998	Cabernet Sauvignon	Eutypa lata	Eutypa Dieback	Pruning 19.12.1991	Mid	14	45	% infected wounds
6	Chapuis et al., 1998	Cabernet Sauvignon	Eutypa lata	Eutypa Dieback	Pruning 14.12.1992	Mid	7	15	% infected wounds
6	Chapuis et al., 1998	Merlot	Eutypa lata	Eutypa Dieback	Pruning 14.12.1992	Mid	14	0	% infected wounds
6	Chapuis et al., 1998	Cabernet Sauvignon	Eutypa lata	Eutypa Dieback	Pruning 14.12.1992	Mid	14	15	% infected wounds
6	Chapuis et al., 1998	Cabernet Sauvignon	Eutypa lata	Eutypa Dieback	Pruning 15.12.1993	Mid	0	45.3	% infected wounds
6	Chapuis et al., 1998	Cabernet Sauvignon	Eutypa lata	Eutypa Dieback	Pruning 15.12.1993	Mid	7	10	% infected wounds
6	Chapuis et al., 1998	Merlot	Eutypa lata	Eutypa Dieback	Pruning 19.12.1991	Mid	21	50	% infected wounds
6	Chapuis et al., 1998	Merlot	Eutypa lata	Eutypa Dieback	Pruning 19.12.1991	Mid	28	45	% infected wounds
6	Chapuis et al., 1998	Merlot	Eutypa lata	Eutypa Dieback	Pruning 22.01.1992	Mid	0	60	% infected wounds
6	Chapuis et al., 1998	Merlot	Eutypa lata	Eutypa Dieback	Pruning 14.12.1992	Mid	21	24.9	% infected wounds
6	Chapuis et al., 1998	Cabernet Sauvignon	Eutypa lata	Eutypa Dieback	Pruning 14.12.1992	Mid	21	10.1	% infected wounds
6	Chapuis et al., 1998	Merlot	Eutypa lata	Eutypa Dieback	Pruning 14.12.1992	Mid	28	0	% infected wounds
6	Chapuis et al., 1998	Merlot	Eutypa lata	Eutypa Dieback	Pruning 15.12.1993	Mid	14	0	% infected wounds
6	Chapuis et al., 1998	Merlot	Eutypa lata	Eutypa Dieback	Pruning 15.12.1993	Mid	21	4.8	% infected wounds
6	Chapuis et al., 1998	Cabernet Sauvignon	Eutypa lata	Eutypa Dieback	Pruning 19.12.1991	Mid	21	50	% infected wounds
6	Chapuis et al., 1998	Cabernet Sauvignon	Eutypa lata	Eutypa Dieback	Pruning 19.12.1991	Mid	28	20	% infected wounds
6	Chapuis et al., 1998	Cabernet Sauvignon	Eutypa lata	Eutypa Dieback	Pruning 22.01.1992	Mid	0	55.1	% infected wounds
6	Chapuis et al., 1998	Cabernet Sauvignon	Eutypa lata	Eutypa Dieback	Pruning 14.12.1992	Mid	28	0	% infected wounds
6	Chapuis et al., 1998	Merlot	Eutypa lata	Eutypa Dieback	Pruning 14.12.1992	Mid	35	15.2	% infected wounds
6	Chapuis et al., 1998	Cabernet Sauvignon	Eutypa lata	Eutypa Dieback	Pruning 14.12.1992	Mid	35	5.3	% infected wounds
6	Chapuis et al., 1998	Cabernet Sauvignon	Eutypa lata	Eutypa Dieback	Pruning 15.12.1993	Mid	14	0	% infected wounds
6	Chapuis et al., 1998	Cabernet Sauvignon	Eutypa lata	Eutypa Dieback	Pruning 15.12.1993	Mid	21	10	% infected wounds
6	Chapuis et al., 1998	Merlot	Eutypa lata	Eutypa Dieback	Pruning 22.01.1992	Mid	7	54	% infected wounds
6	Chapuis et al., 1998	Merlot	Eutypa lata	Eutypa Dieback	Pruning 22.01.1992	Mid	14	39.7	% infected wounds
6	Chapuis et al., 1998	Merlot	Eutypa lata	Eutypa Dieback	Pruning 22.01.1992	Mid	21	50	% infected wounds
6	Chapuis et al., 1998	Merlot	Eutypa lata	Eutypa Dieback	Pruning 14.12.1992	Mid	42	5.2	% infected wounds
6	Chapuis et al., 1998	Cabernet Sauvignon	Eutypa lata	Eutypa Dieback	Pruning 14.12.1992	Mid	42	20.4	% infected wounds
6	Chapuis et al., 1998	Merlot	Eutypa lata	Eutypa Dieback	Pruning 14.12.1992	Mid	49	5.2	% infected wounds
6	Chapuis et al., 1998	Merlot	Eutypa lata	Eutypa Dieback	Pruning 15.12.1993	Mid	28	0	% infected wounds
6	Chapuis et al., 1998	Merlot	Eutypa lata	Eutypa Dieback	Pruning 15.12.1993	Mid	35	0	% infected wounds
6	Chapuis et al., 1998	Cabernet Sauvignon	Eutypa lata	Eutypa Dieback	Pruning 22.01.1992	Mid	7	55.1	% infected wounds
6	Chapuis et al., 1998	Cabernet Sauvignon	Eutypa lata	Eutypa Dieback	Pruning 22.01.1992	Mid	14	45	% infected wounds
6	Chapuis et al., 1998	Cabernet Sauvignon	Eutypa lata	Eutypa Dieback	Pruning 22.01.1992	Mid	21	30	% infected wounds
6	Chapuis et al., 1998	Cabernet Sauvignon	Eutypa lata	Eutypa Dieback	Pruning 14.12.1992	Mid	49	0	% infected wounds
6	Chapuis et al., 1998	Merlot	Eutypa lata	Eutypa Dieback	Pruning 15.02.1993	Late	0	5.3	% infected wounds
6	Chapuis et al., 1998	Cabernet Sauvignon	Eutypa lata	Eutypa Dieback	Pruning 15.02.1993	Late	0	10.3	% infected wounds
6	Chapuis et al., 1998	Cabernet Sauvignon	Eutypa lata	Eutypa Dieback	Pruning 15.12.1993	Mid	28	18.1	% infected wounds
6	Chapuis et al., 1998	Cabernet Sauvignon	Eutypa lata	Eutypa Dieback	Pruning 15.12.1993	Mid	35	0	% infected wounds
6	Chapuis et al., 1998	Merlot	Eutypa lata	Eutypa Dieback	Pruning 22.01.1992	Mid	28	24.7	% infected wounds
6	Chapuis et al., 1998	Merlot	Eutypa lata	Eutypa Dieback	Pruning 27.02.1992	Late	0	44.8	% infected wounds
6	Chapuis et al., 1998	Merlot	Eutypa lata	Eutypa Dieback	Pruning 27.02.1992	Late	7	55	% infected wounds
6	Chapuis et al., 1998	Merlot	Eutypa lata	Eutypa Dieback	Pruning 15.02.1993	Late	7	0	% infected wounds
6	Chapuis et al., 1998	Cabernet Sauvignon	Eutypa lata	Eutypa Dieback	Pruning 15.02.1993	Late	7	0	% infected wounds
6	Chapuis et al., 1998	Merlot	Eutypa lata	Eutypa Dieback	Pruning 15.02.1993	Late	14	25.1	% infected wounds
6	Chapuis et al., 1998	Merlot	Eutypa lata	Eutypa Dieback	Pruning 15.12.1993	Mid	42	4.7	% infected wounds
6	Chapuis et al., 1998	Merlot	Eutypa lata	Eutypa Dieback	Pruning 15.12.1993	Mid	49	9.7	% infected wounds
6	Chapuis et al., 1998	Cabernet Sauvignon	Eutypa lata	Eutypa Dieback	Pruning 22.01.1992	Mid	28	14.9	% infected wounds
6	Chapuis et al., 1998	Cabernet Sauvignon	Eutypa lata	Eutypa Dieback	Pruning 27.02.1992	Late	0	45.1	% infected wounds
6	Chapuis et al., 1998	Cabernet Sauvignon	Eutypa lata	Eutypa Dieback	Pruning 27.02.1992	Late	7	0	% infected wounds
6	Chapuis et al., 1998	Cabernet Sauvignon	Eutypa lata	Eutypa Dieback	Pruning 15.02.1993	Late	14	30.3	% infected wounds
6	Chapuis et al., 1998	Merlot	Eutypa lata	Eutypa Dieback	Pruning 15.02.1993	Late	21	0	% infected wounds
6	Chapuis et al., 1998	Cabernet Sauvignon	Eutypa lata	Eutypa Dieback	Pruning 15.02.1993	Late	21	10.1	% infected wounds
6	Chapuis et al., 1998	Cabernet Sauvignon	Eutypa lata	Eutypa Dieback	Pruning 15.12.1993	Mid	42	5.1	% infected wounds
6	Chapuis et al., 1998	Cabernet Sauvignon	Eutypa lata	Eutypa Dieback	Pruning 15.12.1993	Mid	49	0	% infected wounds
6	Chapuis et al., 1998	Merlot	Eutypa lata	Eutypa Dieback	Pruning 27.02.1992	Late	14	0	% infected wounds
6	Chapuis et al., 1998	Merlot	Eutypa lata	Eutypa Dieback	Pruning 27.02.1992	Late	21	4.8	% infected wounds
6	Chapuis et al., 1998	Merlot	Eutypa lata	Eutypa Dieback	Pruning 27.02.1992	Late	28	9.8	% infected wounds
6	Chapuis et al., 1998	Merlot	Eutypa lata	Eutypa Dieback	Pruning 15.02.1993	Late	28	0	% infected wounds
6	Chapuis et al., 1998	Cabernet Sauvignon	Eutypa lata	Eutypa Dieback	Pruning 15.02.1993	Late	28	0	% infected wounds
6	Chapuis et al., 1998	Merlot	Eutypa lata	Eutypa Dieback	Pruning 15.02.1993	Late	35	0	% infected wounds
6	Chapuis et al., 1998	Merlot	Eutypa lata	Eutypa Dieback	Pruning 16.02.1994	Late	0	0	% infected wounds
6	Chapuis et al., 1998	Merlot	Eutypa lata	Eutypa Dieback	Pruning 16.02.1994	Late	7	0	% infected wounds
6	Chapuis et al., 1998	Cabernet Sauvignon	Eutypa lata	Eutypa Dieback	Pruning 27.02.1992	Late	14	4.5	% infected wounds
6	Chapuis et al., 1998	Cabernet Sauvignon	Eutypa lata	Eutypa Dieback	Pruning 27.02.1992	Late	21	9.6	% infected wounds
6	Chapuis et al., 1998	Cabernet Sauvignon	Eutypa lata	Eutypa Dieback	Pruning 27.02.1992	Late	28	0	% infected wounds
6	Chapuis et al., 1998	Cabernet Sauvignon	Eutypa lata	Eutypa Dieback	Pruning 15.02.1993	Late	35	0	% infected wounds
6	Chapuis et al., 1998	Merlot	Eutypa lata	Eutypa Dieback	Pruning 15.02.1993	Late	42	0	% infected wounds
6	Chapuis et al., 1998	Cabernet Sauvignon	Eutypa lata	Eutypa Dieback	Pruning 15.02.1993	Late	42	0	% infected wounds
6	Chapuis et al., 1998	Cabernet Sauvignon	Eutypa lata	Eutypa Dieback	Pruning 16.02.1994	Late	0	0	% infected wounds
6	Chapuis et al., 1998	Cabernet Sauvignon	Eutypa lata	Eutypa Dieback	Pruning 16.02.1994	Late	7	0	% infected wounds
6	Chapuis et al., 1998	Merlot	Eutypa lata	Eutypa Dieback	Pruning 18.01.1993	Mid	0	35	% infected wounds
6	Chapuis et al., 1998	Cabernet Sauvignon	Eutypa lata	Eutypa Dieback	Pruning 18.01.1993	Mid	0	25.1	% infected wounds
6	Chapuis et al., 1998	Merlot	Eutypa lata	Eutypa Dieback	Pruning 18.01.1993	Mid	7	10.1	% infected wounds
6	Chapuis et al., 1998	Merlot	Eutypa lata	Eutypa Dieback	Pruning 16.02.1994	Late	14	0	% infected wounds
6	Chapuis et al., 1998	Merlot	Eutypa lata	Eutypa Dieback	Pruning 16.02.1994	Late	21	0	% infected wounds
6	Chapuis et al., 1998	Cabernet Sauvignon	Eutypa lata	Eutypa Dieback	Pruning 18.01.1993	Mid	7	15.3	% infected wounds
6	Chapuis et al., 1998	Merlot	Eutypa lata	Eutypa Dieback	Pruning 18.01.1993	Mid	14	0	% infected wounds
6	Chapuis et al., 1998	Cabernet Sauvignon	Eutypa lata	Eutypa Dieback	Pruning 18.01.1993	Mid	14	0	% infected wounds
6	Chapuis et al., 1998	Cabernet Sauvignon	Eutypa lata	Eutypa Dieback	Pruning 16.02.1994	Late	14	0	% infected wounds
6	Chapuis et al., 1998	Cabernet Sauvignon	Eutypa lata	Eutypa Dieback	Pruning 16.02.1994	Late	21	4.7	% infected wounds
6	Chapuis et al., 1998	Merlot	Eutypa lata	Eutypa Dieback	Pruning 18.01.1993	Mid	21	10.1	% infected wounds
6	Chapuis et al., 1998	Cabernet Sauvignon	Eutypa lata	Eutypa Dieback	Pruning 18.01.1993	Mid	21	10.3	% infected wounds
6	Chapuis et al., 1998	Merlot	Eutypa lata	Eutypa Dieback	Pruning 18.01.1993	Mid	28	0	% infected wounds
6	Chapuis et al., 1998	Merlot	Eutypa lata	Eutypa Dieback	Pruning 16.02.1994	Late	28	0	% infected wounds
6	Chapuis et al., 1998	Merlot	Eutypa lata	Eutypa Dieback	Pruning 16.02.1994	Late	35	0	% infected wounds
6	Chapuis et al., 1998	Cabernet Sauvignon	Eutypa lata	Eutypa Dieback	Pruning 18.01.1993	Mid	28	0	% infected wounds
6	Chapuis et al., 1998	Merlot	Eutypa lata	Eutypa Dieback	Pruning 18.01.1993	Mid	35	0	% infected wounds
6	Chapuis et al., 1998	Cabernet Sauvignon	Eutypa lata	Eutypa Dieback	Pruning 18.01.1993	Mid	35	5.2	% infected wounds
6	Chapuis et al., 1998	Cabernet Sauvignon	Eutypa lata	Eutypa Dieback	Pruning 16.02.1994	Late	28	0	% infected wounds
6	Chapuis et al., 1998	Cabernet Sauvignon	Eutypa lata	Eutypa Dieback	Pruning 16.02.1994	Late	35	0	% infected wounds
6	Chapuis et al., 1998	Merlot	Eutypa lata	Eutypa Dieback	Pruning 18.01.1993	Mid	42	5.3	% infected wounds
6	Chapuis et al., 1998	Cabernet Sauvignon	Eutypa lata	Eutypa Dieback	Pruning 18.01.1993	Mid	42	15.3	% infected wounds
6	Chapuis et al., 1998	Merlot	Eutypa lata	Eutypa Dieback	Pruning 16.02.1994	Late	42	0	% infected wounds
6	Chapuis et al., 1998	Merlot	Eutypa lata	Eutypa Dieback	Pruning 16.02.1994	Late	49	0	% infected wounds
6	Chapuis et al., 1998	Merlot	Eutypa lata	Eutypa Dieback	Pruning 18.01.1993	Mid	49	0	% infected wounds
6	Chapuis et al., 1998	Cabernet Sauvignon	Eutypa lata	Eutypa Dieback	Pruning 18.01.1993	Mid	49	0	% infected wounds
6	Chapuis et al., 1998	Cabernet Sauvignon	Eutypa lata	Eutypa Dieback	Pruning 16.02.1994	Late	42	0	% infected wounds
6	Chapuis et al., 1998	Cabernet Sauvignon	Eutypa lata	Eutypa Dieback	Pruning 16.02.1994	Late	49	0	% infected wounds
7	Munkvold and Marois, 1995	Thompson Seedless	Eutypa lata	Eutypa Dieback	Pruning 30.11.1989	Early	1	54	% infected wounds
7	Munkvold and Marois, 1995	Thompson Seedless	Eutypa lata	Eutypa Dieback	Pruning 21.01.1990	Mid	1	54	% infected wounds
7	Munkvold and Marois, 1995	Thompson Seedless	Eutypa lata	Eutypa Dieback	Pruning 21.03.1990	Late	1	35	% infected wounds
7	Munkvold and Marois, 1995	Chenin Blanc	Eutypa lata	Eutypa Dieback	Pruning 14.12.1990 - 1-yr-old	Mid	1	87.2	% infected wounds
7	Munkvold and Marois, 1995	Chenin Blanc	Eutypa lata	Eutypa Dieback	Pruning 30.01.1991 - 1-yr-old	Mid	1	82.5	% infected wounds
7	Munkvold and Marois, 1995	Chenin Blanc	Eutypa lata	Eutypa Dieback	Pruning 14.12.1990 - 2 or 3 yr-old	Mid	1	88.2	% infected wounds
7	Munkvold and Marois, 1995	Chenin Blanc	Eutypa lata	Eutypa Dieback	Pruning 30.01.1991 - 2 or 3 yr-old	Mid	1	95.5	% infected wounds
7	Munkvold and Marois, 1995	Chenin Blanc	Eutypa lata	Eutypa Dieback	Pruning 8.03.1991 - 2 or 3 yr-old	Late	1	32.2	% infected wounds
7	Munkvold and Marois, 1995	Thompson Seedless	Eutypa lata	Eutypa Dieback	Pruning 30.11.1989	Early	7	54	% infected wounds
7	Munkvold and Marois, 1995	Thompson Seedless	Eutypa lata	Eutypa Dieback	Pruning 21.01.1990	Mid	7	31.7	% infected wounds
7	Munkvold and Marois, 1995	Thompson Seedless	Eutypa lata	Eutypa Dieback	Pruning 21.03.1990	Late	7	20	% infected wounds
7	Munkvold and Marois, 1995	Chenin Blanc	Eutypa lata	Eutypa Dieback	Pruning 30.01.1991 - 1-yr-old	Mid	7	71.5	% infected wounds
7	Munkvold and Marois, 1995	Chenin Blanc	Eutypa lata	Eutypa Dieback	Pruning 8.03.1991 - 1-yr-old	Late	7	47.8	% infected wounds
7	Munkvold and Marois, 1995	Chenin Blanc	Eutypa lata	Eutypa Dieback	Pruning 30.01.1991 - 2 or 3 yr-old	Mid	7	78.3	% infected wounds
7	Munkvold and Marois, 1995	Chenin Blanc	Eutypa lata	Eutypa Dieback	Pruning 8.03.1991 - 2 or 3 yr-old	Late	7	21.6	% infected wounds
7	Munkvold and Marois, 1995	Chenin Blanc	Eutypa lata	Eutypa Dieback	Pruning 14.12.1990 - 1-yr-old	Mid	9	18.6	% infected wounds
7	Munkvold and Marois, 1995	Chenin Blanc	Eutypa lata	Eutypa Dieback	Pruning 14.12.1990 - 2 or 3 yr-old	Mid	9	20.2	% infected wounds
7	Munkvold and Marois, 1995	Thompson Seedless	Eutypa lata	Eutypa Dieback	Pruning 30.11.1989	Early	14	29.7	% infected wounds
7	Munkvold and Marois, 1995	Thompson Seedless	Eutypa lata	Eutypa Dieback	Pruning 21.01.1990	Mid	14	24.6	% infected wounds
7	Munkvold and Marois, 1995	Thompson Seedless	Eutypa lata	Eutypa Dieback	Pruning 21.03.1990	Late	14	20.8	% infected wounds
7	Munkvold and Marois, 1995	Chenin Blanc	Eutypa lata	Eutypa Dieback	Pruning 14.12.1990 - 1-yr-old	Mid	14	84.3	% infected wounds
7	Munkvold and Marois, 1995	Chenin Blanc	Eutypa lata	Eutypa Dieback	Pruning 30.01.1991 - 1-yr-old	Mid	14	50.1	% infected wounds
7	Munkvold and Marois, 1995	Chenin Blanc	Eutypa lata	Eutypa Dieback	Pruning 8.03.1991 - 1-yr-old	Late	14	61.4	% infected wounds
7	Munkvold and Marois, 1995	Chenin Blanc	Eutypa lata	Eutypa Dieback	Pruning 14.12.1990 - 2 or 3 yr-old	Mid	14	75.9	% infected wounds
7	Munkvold and Marois, 1995	Chenin Blanc	Eutypa lata	Eutypa Dieback	Pruning 30.01.1991 - 2 or 3 yr-old	Mid	14	60.4	% infected wounds
7	Munkvold and Marois, 1995	Chenin Blanc	Eutypa lata	Eutypa Dieback	Pruning 8.03.1991 - 2 or 3 yr-old	Late	14	39.8	% infected wounds
7	Munkvold and Marois, 1995	Thompson Seedless	Eutypa lata	Eutypa Dieback	Pruning 30.11.1989	Early	20	26.7	% infected wounds
7	Munkvold and Marois, 1995	Thompson Seedless	Eutypa lata	Eutypa Dieback	Pruning 21.01.1990	Mid	20	9.7	% infected wounds
7	Munkvold and Marois, 1995	Thompson Seedless	Eutypa lata	Eutypa Dieback	Pruning 21.03.1990	Late	20	2.8	% infected wounds
7	Munkvold and Marois, 1995	Chenin Blanc	Eutypa lata	Eutypa Dieback	Pruning 14.12.1990 - 1-yr-old	Mid	21	88.9	% infected wounds
7	Munkvold and Marois, 1995	Chenin Blanc	Eutypa lata	Eutypa Dieback	Pruning 30.01.1991 - 1-yr-old	Mid	21	20	% infected wounds
7	Munkvold and Marois, 1995	Chenin Blanc	Eutypa lata	Eutypa Dieback	Pruning 8.03.1991 - 1-yr-old	Late	21	31.8	% infected wounds
7	Munkvold and Marois, 1995	Chenin Blanc	Eutypa lata	Eutypa Dieback	Pruning 14.12.1990 - 2 or 3 yr-old	Mid	21	80.6	% infected wounds
7	Munkvold and Marois, 1995	Chenin Blanc	Eutypa lata	Eutypa Dieback	Pruning 30.01.1991 - 2 or 3 yr-old	Mid	21	19.4	% infected wounds
7	Munkvold and Marois, 1995	Chenin Blanc	Eutypa lata	Eutypa Dieback	Pruning 8.03.1991 - 2 or 3 yr-old	Late	21	27.8	% infected wounds
7	Munkvold and Marois, 1995	Thompson Seedless	Eutypa lata	Eutypa Dieback	Pruning 30.11.1989	Early	28	24.6	% infected wounds
7	Munkvold and Marois, 1995	Thompson Seedless	Eutypa lata	Eutypa Dieback	Pruning 21.01.1990	Mid	28	14.6	% infected wounds
7	Munkvold and Marois, 1995	Thompson Seedless	Eutypa lata	Eutypa Dieback	Pruning 21.03.1990	Late	28	0	% infected wounds
7	Munkvold and Marois, 1995	Chenin Blanc	Eutypa lata	Eutypa Dieback	Pruning 14.12.1990 - 1-yr-old	Mid	28	78.4	% infected wounds
7	Munkvold and Marois, 1995	Chenin Blanc	Eutypa lata	Eutypa Dieback	Pruning 30.01.1991 - 1-yr-old	Mid	28	22.9	% infected wounds
7	Munkvold and Marois, 1995	Chenin Blanc	Eutypa lata	Eutypa Dieback	Pruning 8.03.1991 - 1-yr-old	Late	28	19.6	% infected wounds
7	Munkvold and Marois, 1995	Chenin Blanc	Eutypa lata	Eutypa Dieback	Pruning 30.01.1991 - 2 or 3 yr-old	Mid	28	17.7	% infected wounds
7	Munkvold and Marois, 1995	Chenin Blanc	Eutypa lata	Eutypa Dieback	Pruning 8.03.1991 - 2 or 3 yr-old	Late	28	15.1	% infected wounds
8	Shafi, 2016	Sauvignon blanc	Neofusicoccum luteum and N. parvum	Botryosphaeria Dieback	Pruned in February 2014. Wood		0	100	% infected wounds
8	Shafi, 2016	Sauvignon blanc	Neofusicoccum luteum and N. parvum	Botryosphaeria Dieback	Pruned in February 2014. Wood		7	100	% infected wounds
8	Shafi, 2016	Sauvignon blanc	Neofusicoccum luteum and N. parvum	Botryosphaeria Dieback	Pruned in February 2014. Wood		14	50	% infected wounds
8	Shafi, 2016	Sauvignon blanc	Neofusicoccum luteum and N. parvum	Botryosphaeria Dieback	Pruned in February 2014. Wood		28	16.6	% infected wounds
8	Shafi, 2016	Sauvignon blanc	Neofusicoccum luteum and N. parvum	Botryosphaeria Dieback	Pruned in February 2014. Wood		42	0	% infected wounds
8	Shafi, 2016	Sauvignon blanc	Neofusicoccum luteum and N. parvum	Botryosphaeria Dieback	Pruned in February 2014. Wood		56	0	% infected wounds
8	Shafi, 2016	Sauvignon blanc	Neofusicoccum luteum and N. parvum	Botryosphaeria Dieback	Pruned in February 2014. Wood		70	0	% infected wounds
9	Petzoldt et al., 1981	Thompson Seedless	Eutypa lata	Eutypa Dieback	Pruning 19 December 1978; 1000 ascospores/wound	Mid	1	80	% infected wounds
9	Petzoldt et al., 1981	Thompson Seedless	Eutypa lata	Eutypa Dieback	Pruning 19 December 1978; 100 ascospores/wound	Mid	1	29.8	% infected wounds
9	Petzoldt et al., 1981	Thompson Seedless	Eutypa lata	Eutypa Dieback	Pruning 6 February 1979: 1000 ascospores/wound	Late	1	70	% infected wounds
9	Petzoldt et al., 1981	Thompson Seedless	Eutypa lata	Eutypa Dieback	Pruning 6 February 1979: 100 ascospores/wound	Late	1	67.7	% infected wounds
9	Petzoldt et al., 1981	Thompson Seedless	Eutypa lata	Eutypa Dieback	Pruning 12 March 1979: 1000 ascospores/wound	Late	1	7.8	% infected wounds
9	Petzoldt et al., 1981	Thompson Seedless	Eutypa lata	Eutypa Dieback	Pruning 12 March 1979: 100 ascospores/wound	Late	1	2.6	% infected wounds
9	Petzoldt et al., 1981	Thompson Seedless	Eutypa lata	Eutypa Dieback	Pruning 19 December 1978; 1000 ascospores/wound	Mid	7	80	% infected wounds
9	Petzoldt et al., 1981	Thompson Seedless	Eutypa lata	Eutypa Dieback	Pruning 19 December 1978; 100 ascospores/wound	Mid	7	17.2	% infected wounds
9	Petzoldt et al., 1981	Thompson Seedless	Eutypa lata	Eutypa Dieback	Pruning 6 February 1979: 1000 ascospores/wound	Late	7	30.2	% infected wounds
9	Petzoldt et al., 1981	Thompson Seedless	Eutypa lata	Eutypa Dieback	Pruning 6 February 1979: 100 ascospores/wound	Late	7	12.4	% infected wounds
9	Petzoldt et al., 1981	Thompson Seedless	Eutypa lata	Eutypa Dieback	Pruning 12 March 1979: 1000 ascospores/wound	Late	7	2.6	% infected wounds
9	Petzoldt et al., 1981	Thompson Seedless	Eutypa lata	Eutypa Dieback	Pruning 12 March 1979: 100 ascospores/wound	Late	7	5.4	% infected wounds
9	Petzoldt et al., 1981	Thompson Seedless	Eutypa lata	Eutypa Dieback	Pruning 19 December 1978; 1000 ascospores/wound	Mid	14	56.9	% infected wounds
9	Petzoldt et al., 1981	Thompson Seedless	Eutypa lata	Eutypa Dieback	Pruning 19 December 1978; 100 ascospores/wound	Mid	14	24.8	% infected wounds
9	Petzoldt et al., 1981	Thompson Seedless	Eutypa lata	Eutypa Dieback	Pruning 6 February 1979: 1000 ascospores/wound	Late	14	20	% infected wounds
9	Petzoldt et al., 1981	Thompson Seedless	Eutypa lata	Eutypa Dieback	Pruning 6 February 1979: 100 ascospores/wound	Late	14	0	% infected wounds
9	Petzoldt et al., 1981	Thompson Seedless	Eutypa lata	Eutypa Dieback	Pruning 12 March 1979: 1000 ascospores/wound	Late	14	5.1	% infected wounds
9	Petzoldt et al., 1981	Thompson Seedless	Eutypa lata	Eutypa Dieback	Pruning 12 March 1979: 100 ascospores/wound	Late	14	0	% infected wounds
9	Petzoldt et al., 1981	Thompson Seedless	Eutypa lata	Eutypa Dieback	Pruning 19 December 1978; 1000 ascospores/wound	Mid	21	22.9	% infected wounds
9	Petzoldt et al., 1981	Thompson Seedless	Eutypa lata	Eutypa Dieback	Pruning 19 December 1978; 100 ascospores/wound	Mid	21	7.2	% infected wounds
9	Petzoldt et al., 1981	Thompson Seedless	Eutypa lata	Eutypa Dieback	Pruning 6 February 1979: 1000 ascospores/wound	Late	21	2.3	% infected wounds
9	Petzoldt et al., 1981	Thompson Seedless	Eutypa lata	Eutypa Dieback	Pruning 6 February 1979: 100 ascospores/wound	Late	21	0	% infected wounds
9	Petzoldt et al., 1981	Thompson Seedless	Eutypa lata	Eutypa Dieback	Pruning 12 March 1979: 1000 ascospores/wound	Late	21	2.5	% infected wounds
9	Petzoldt et al., 1981	Thompson Seedless	Eutypa lata	Eutypa Dieback	Pruning 12 March 1979: 100 ascospores/wound	Late	21	0	% infected wounds
10	Niekerk et al., 2011	Chenin Blanc	Botryosphaeriaceae spp.	Botryosphaeria Dieback	Pruning 2004	Late	0	11.1	% pathogen incidence
10	Niekerk et al., 2011	Chenin Blanc	Eutypa lata	Eutypa Dieback	Pruning 2004	Late	0	6.2	% pathogen incidence
10	Niekerk et al., 2011	Chenin Blanc	Phaeomoniella chlamydospora	Esca	Pruning 2004	Late	0	13.4	% pathogen incidence
10	Niekerk et al., 2011	Chenin Blanc	Botryosphaeriaceae spp.	Botryosphaeria Dieback	Pruning 2005	Late	0	15.3	% pathogen incidence
10	Niekerk et al., 2011	Chenin Blanc	Eutypa lata	Eutypa Dieback	Pruning 2005	Late	0	8.8	% pathogen incidence
10	Niekerk et al., 2011	Chenin Blanc	Phaeomoniella chlamydospora	Esca	Pruning 2005	Late	0	15.6	% pathogen incidence
10	Niekerk et al., 2011	Chenin Blanc	Botryosphaeriaceae spp.	Botryosphaeria Dieback	Pruning 2004	Late	1	11.9	% pathogen incidence
10	Niekerk et al., 2011	Chenin Blanc	Eutypa lata	Eutypa Dieback	Pruning 2004	Late	1	5.5	% pathogen incidence
10	Niekerk et al., 2011	Chenin Blanc	Phaeomoniella chlamydospora	Esca	Pruning 2004	Late	1	7.8	% pathogen incidence
10	Niekerk et al., 2011	Chenin Blanc	Botryosphaeriaceae spp.	Botryosphaeria Dieback	Pruning 2005	Late	1	12.6	% pathogen incidence
10	Niekerk et al., 2011	Chenin Blanc	Eutypa lata	Eutypa Dieback	Pruning 2005	Late	1	6.2	% pathogen incidence
10	Niekerk et al., 2011	Chenin Blanc	Phaeomoniella chlamydospora	Esca	Pruning 2005	Late	1	15.3	% pathogen incidence
10	Niekerk et al., 2011	Chenin Blanc	Botryosphaeriaceae spp.	Botryosphaeria Dieback	Pruning 2004	Late	2	16.2	% pathogen incidence
10	Niekerk et al., 2011	Chenin Blanc	Eutypa lata	Eutypa Dieback	Pruning 2004	Late	2	7	% pathogen incidence
10	Niekerk et al., 2011	Chenin Blanc	Phaeomoniella chlamydospora	Esca	Pruning 2004	Late	2	14.3	% pathogen incidence
10	Niekerk et al., 2011	Chenin Blanc	Botryosphaeriaceae spp.	Botryosphaeria Dieback	Pruning 2005	Late	2	13.4	% pathogen incidence
10	Niekerk et al., 2011	Chenin Blanc	Eutypa lata	Eutypa Dieback	Pruning 2005	Late	2	9.3	% pathogen incidence
10	Niekerk et al., 2011	Chenin Blanc	Phaeomoniella chlamydospora	Esca	Pruning 2005	Late	2	17.3	% pathogen incidence
10	Niekerk et al., 2011	Chenin Blanc	Botryosphaeriaceae spp.	Botryosphaeria Dieback	Pruning 2004	Late	3	11.9	% pathogen incidence
10	Niekerk et al., 2011	Chenin Blanc	Eutypa lata	Eutypa Dieback	Pruning 2004	Late	3	6.5	% pathogen incidence
10	Niekerk et al., 2011	Chenin Blanc	Phaeomoniella chlamydospora	Esca	Pruning 2004	Late	3	14.9	% pathogen incidence
10	Niekerk et al., 2011	Chenin Blanc	Botryosphaeriaceae spp.	Botryosphaeria Dieback	Pruning 2005	Late	3	11.1	% pathogen incidence
10	Niekerk et al., 2011	Chenin Blanc	Eutypa lata	Eutypa Dieback	Pruning 2005	Late	3	8.5	% pathogen incidence
10	Niekerk et al., 2011	Chenin Blanc	Phaeomoniella chlamydospora	Esca	Pruning 2005	Late	3	14.4	% pathogen incidence
10	Niekerk et al., 2011	Chenin Blanc	Botryosphaeriaceae spp.	Botryosphaeria Dieback	Pruning 2004	Late	7	12.1	% pathogen incidence
10	Niekerk et al., 2011	Chenin Blanc	Eutypa lata	Eutypa Dieback	Pruning 2004	Late	7	5.8	% pathogen incidence
10	Niekerk et al., 2011	Chenin Blanc	Phaeomoniella chlamydospora	Esca	Pruning 2004	Late	7	13.6	% pathogen incidence
10	Niekerk et al., 2011	Chenin Blanc	Botryosphaeriaceae spp.	Botryosphaeria Dieback	Pruning 2005	Late	7	10.8	% pathogen incidence
10	Niekerk et al., 2011	Chenin Blanc	Eutypa lata	Eutypa Dieback	Pruning 2005	Late	7	6.4	% pathogen incidence
10	Niekerk et al., 2011	Chenin Blanc	Phaeomoniella chlamydospora	Esca	Pruning 2005	Late	7	8.9	% pathogen incidence
10	Niekerk et al., 2011	Chenin Blanc	Botryosphaeriaceae spp.	Botryosphaeria Dieback	Pruning 2004	Late	10	11.7	% pathogen incidence
10	Niekerk et al., 2011	Chenin Blanc	Eutypa lata	Eutypa Dieback	Pruning 2004	Late	10	8.3	% pathogen incidence
10	Niekerk et al., 2011	Chenin Blanc	Botryosphaeriaceae spp.	Botryosphaeria Dieback	Pruning 2005	Late	10	8.6	% pathogen incidence
10	Niekerk et al., 2011	Chenin Blanc	Eutypa lata	Eutypa Dieback	Pruning 2005	Late	10	3.4	% pathogen incidence
10	Niekerk et al., 2011	Chenin Blanc	Phaeomoniella chlamydospora	Esca	Pruning 2005	Late	10	9.1	% pathogen incidence
10	Niekerk et al., 2011	Chenin Blanc	Botryosphaeriaceae spp.	Botryosphaeria Dieback	Pruning 2004	Late	14	12.1	% pathogen incidence
10	Niekerk et al., 2011	Chenin Blanc	Eutypa lata	Eutypa Dieback	Pruning 2004	Late	14	4.8	% pathogen incidence
10	Niekerk et al., 2011	Chenin Blanc	Phaeomoniella chlamydospora	Esca	Pruning 2004	Late	14	16.4	% pathogen incidence
10	Niekerk et al., 2011	Chenin Blanc	Botryosphaeriaceae spp.	Botryosphaeria Dieback	Pruning 2005	Late	14	4.4	% pathogen incidence
10	Niekerk et al., 2011	Chenin Blanc	Eutypa lata	Eutypa Dieback	Pruning 2005	Late	14	1.6	% pathogen incidence
10	Niekerk et al., 2011	Chenin Blanc	Phaeomoniella chlamydospora	Esca	Pruning 2005	Late	14	6.6	% pathogen incidence
10	Niekerk et al., 2011	Chenin Blanc	Botryosphaeriaceae spp.	Botryosphaeria Dieback	Pruning 2004	Late	17	9.3	% pathogen incidence
10	Niekerk et al., 2011	Chenin Blanc	Eutypa lata	Eutypa Dieback	Pruning 2004	Late	17	5.5	% pathogen incidence
10	Niekerk et al., 2011	Chenin Blanc	Phaeomoniella chlamydospora	Esca	Pruning 2004	Late	17	13.4	% pathogen incidence
10	Niekerk et al., 2011	Chenin Blanc	Botryosphaeriaceae spp.	Botryosphaeria Dieback	Pruning 2005	Late	17	5.9	% pathogen incidence
10	Niekerk et al., 2011	Chenin Blanc	Eutypa lata	Eutypa Dieback	Pruning 2005	Late	17	1.7	% pathogen incidence
10	Niekerk et al., 2011	Chenin Blanc	Phaeomoniella chlamydospora	Esca	Pruning 2005	Late	17	5.8	% pathogen incidence
10	Niekerk et al., 2011	Chenin Blanc	Botryosphaeriaceae spp.	Botryosphaeria Dieback	Pruning 2004	Late	21	11.4	% pathogen incidence
10	Niekerk et al., 2011	Chenin Blanc	Eutypa lata	Eutypa Dieback	Pruning 2004	Late	21	4.5	% pathogen incidence
10	Niekerk et al., 2011	Chenin Blanc	Phaeomoniella chlamydospora	Esca	Pruning 2004	Late	21	12.3	% pathogen incidence
10	Niekerk et al., 2011	Chenin Blanc	Botryosphaeriaceae spp.	Botryosphaeria Dieback	Pruning 2005	Late	21	6.4	% pathogen incidence
10	Niekerk et al., 2011	Chenin Blanc	Eutypa lata	Eutypa Dieback	Pruning 2005	Late	21	0.8	% pathogen incidence
10	Niekerk et al., 2011	Chenin Blanc	Phaeomoniella chlamydospora	Esca	Pruning 2005	Late	21	5.8	% pathogen incidence
11	Ayres et al., 2016	Shiraz	Eutypa lata	Eutypa Dieback	Pruning: 4 June	Mid	1	78.4	% pathogen recovery
11	Ayres et al., 2016	Shiraz	Eutypa lata	Eutypa Dieback	Pruning: 4 June	Mid	7	16	% pathogen recovery
11	Ayres et al., 2016	Shiraz	Eutypa lata	Eutypa Dieback	Pruning: 4 June	Mid	14	21.6	% pathogen recovery
11	Ayres et al., 2016	Cabernet Sauvignon	Diplodia seriata	Botryosphaeria Dieback	Pruning: 12 June	Mid	1	100	% pathogen recovery
11	Ayres et al., 2016	Cabernet Sauvignon	Diplodia seriata	Botryosphaeria Dieback	Pruning: 12 June	Mid	7	97.5	% pathogen recovery
11	Ayres et al., 2016	Cabernet Sauvignon	Diplodia seriata	Botryosphaeria Dieback	Pruning: 12 June	Mid	14	97.5	% pathogen recovery
11	Ayres et al., 2016	Cabernet Sauvignon	Neofusicoccum luteum	Botryosphaeria Dieback	Pruning: 19 June	Mid	1	82.4	% pathogen recovery
11	Ayres et al., 2016	Cabernet Sauvignon	Neofusicoccum luteum	Botryosphaeria Dieback	Pruning: 19 June	Mid	7	63.1	% pathogen recovery
11	Ayres et al., 2016	Cabernet Sauvignon	Neofusicoccum luteum	Botryosphaeria Dieback	Pruning: 19 June	Mid	14	25.1	% pathogen recovery
11	Ayres et al., 2016	Shiraz	Eutypa lata	Eutypa Dieback	Pruning: 4 June	Mid	28	2.3	% pathogen recovery
11	Ayres et al., 2016	Shiraz	Eutypa lata	Eutypa Dieback	Pruning: 4 June	Mid	42	2.5	% pathogen recovery
11	Ayres et al., 2016	Shiraz	Eutypa lata	Eutypa Dieback	Pruning: 4 June	Mid	56	0	% pathogen recovery
11	Ayres et al., 2016	Cabernet Sauvignon	Diplodia seriata	Botryosphaeria Dieback	Pruning: 12 June	Mid	28	65.3	% pathogen recovery
11	Ayres et al., 2016	Cabernet Sauvignon	Diplodia seriata	Botryosphaeria Dieback	Pruning: 12 June	Mid	56	81	% pathogen recovery
11	Ayres et al., 2016	Cabernet Sauvignon	Diplodia seriata	Botryosphaeria Dieback	Pruning: 12 June	Mid	84	41.1	% pathogen recovery
11	Ayres et al., 2016	Cabernet Sauvignon	Neofusicoccum luteum	Botryosphaeria Dieback	Pruning: 19 June	Mid	28	21.2	% pathogen recovery
11	Ayres et al., 2016	Cabernet Sauvignon	Neofusicoccum luteum	Botryosphaeria Dieback	Pruning: 19 June	Mid	56	7.9	% pathogen recovery
11	Ayres et al., 2016	Cabernet Sauvignon	Neofusicoccum luteum	Botryosphaeria Dieback	Pruning: 17 August	Late	1	62.3	% pathogen recovery
11	Ayres et al., 2016	Shiraz	Eutypa lata	Eutypa Dieback	Pruning: 16 July	Late	1	52.9	% pathogen recovery
11	Ayres et al., 2016	Shiraz	Eutypa lata	Eutypa Dieback	Pruning: 27 August	Late	1	63.8	% pathogen recovery
11	Ayres et al., 2016	Shiraz	Eutypa lata	Eutypa Dieback	Pruning: 16 July	Late	7	33.4	% pathogen recovery
11	Ayres et al., 2016	Cabernet Sauvignon	Diplodia seriata	Botryosphaeria Dieback	Pruning: 12 June	Mid	112	57.9	% pathogen recovery
11	Ayres et al., 2016	Cabernet Sauvignon	Diplodia seriata	Botryosphaeria Dieback	Pruning: 22 August	Late	1	100	% pathogen recovery
11	Ayres et al., 2016	Cabernet Sauvignon	Diplodia seriata	Botryosphaeria Dieback	Pruning: 22 August	Late	7	100	% pathogen recovery
11	Ayres et al., 2016	Cabernet Sauvignon	Neofusicoccum luteum	Botryosphaeria Dieback	Pruning: 17 August	Late	7	20	% pathogen recovery
11	Ayres et al., 2016	Cabernet Sauvignon	Neofusicoccum luteum	Botryosphaeria Dieback	Pruning: 17 August	Late	14	14.8	% pathogen recovery
11	Ayres et al., 2016	Cabernet Sauvignon	Neofusicoccum luteum	Botryosphaeria Dieback	Pruning: 17 August	Late	28	1.2	% pathogen recovery
11	Ayres et al., 2016	Shiraz	Eutypa lata	Eutypa Dieback	Pruning: 27 August	Late	7	37.8	% pathogen recovery
11	Ayres et al., 2016	Shiraz	Eutypa lata	Eutypa Dieback	Pruning: 16 July	Late	14	6.9	% pathogen recovery
11	Ayres et al., 2016	Shiraz	Eutypa lata	Eutypa Dieback	Pruning: 27 August	Late	14	6.1	% pathogen recovery
11	Ayres et al., 2016	Cabernet Sauvignon	Diplodia seriata	Botryosphaeria Dieback	Pruning: 22 August	Late	14	92.5	% pathogen recovery
11	Ayres et al., 2016	Cabernet Sauvignon	Diplodia seriata	Botryosphaeria Dieback	Pruning: 22 August	Late	28	71.2	% pathogen recovery
11	Ayres et al., 2016	Cabernet Sauvignon	Diplodia seriata	Botryosphaeria Dieback	Pruning: 22 August	Late	56	63.1	% pathogen recovery
11	Ayres et al., 2016	Cabernet Sauvignon	Neofusicoccum luteum	Botryosphaeria Dieback	Pruning: 20 July	Late	1	97.8	% pathogen recovery
11	Ayres et al., 2016	Cabernet Sauvignon	Neofusicoccum luteum	Botryosphaeria Dieback	Pruning: 20 July	Late	7	56.2	% pathogen recovery
11	Ayres et al., 2016	Cabernet Sauvignon	Neofusicoccum luteum	Botryosphaeria Dieback	Pruning: 20 July	Late	14	13.1	% pathogen recovery
11	Ayres et al., 2016	Shiraz	Eutypa lata	Eutypa Dieback	Pruning: 16 July	Late	28	3	% pathogen recovery
11	Ayres et al., 2016	Shiraz	Eutypa lata	Eutypa Dieback	Pruning: 27 August	Late	28	7.9	% pathogen recovery
11	Ayres et al., 2016	Shiraz	Eutypa lata	Eutypa Dieback	Pruning: 16 July	Late	42	0.5	% pathogen recovery
11	Ayres et al., 2016	Shiraz	Eutypa lata	Eutypa Dieback	Pruning: 27 August	Late	42	1.5	% pathogen recovery
11	Ayres et al., 2016	Shiraz	Eutypa lata	Eutypa Dieback	Pruning: 16 July	Late	56	0.1	% pathogen recovery
11	Ayres et al., 2016	Shiraz	Eutypa lata	Eutypa Dieback	Pruning: 27 August	Late	56	0.5	% pathogen recovery
11	Ayres et al., 2016	Cabernet Sauvignon	Diplodia seriata	Botryosphaeria Dieback	Pruning: 22 August	Late	84	55	% pathogen recovery
11	Ayres et al., 2016	Cabernet Sauvignon	Diplodia seriata	Botryosphaeria Dieback	Pruning: 22 August	Late	112	50	% pathogen recovery
11	Ayres et al., 2016	Cabernet Sauvignon	Diplodia seriata	Botryosphaeria Dieback	Pruning: 22 July	Late	1	100	% pathogen recovery
11	Ayres et al., 2016	Cabernet Sauvignon	Neofusicoccum luteum	Botryosphaeria Dieback	Pruning: 20 July	Late	28	10	% pathogen recovery
11	Ayres et al., 2016	Cabernet Sauvignon	Neofusicoccum luteum	Botryosphaeria Dieback	Pruning: 20 July	Late	56	1	% pathogen recovery
11	Ayres et al., 2016	Cabernet Sauvignon	Diplodia seriata	Botryosphaeria Dieback	Pruning: 22 July	Late	7	100	% pathogen recovery
11	Ayres et al., 2016	Cabernet Sauvignon	Diplodia seriata	Botryosphaeria Dieback	Pruning: 22 July	Late	14	100	% pathogen recovery
11	Ayres et al., 2016	Cabernet Sauvignon	Diplodia seriata	Botryosphaeria Dieback	Pruning: 22 July	Late	28	87.8	% pathogen recovery
11	Ayres et al., 2016	Cabernet Sauvignon	Neofusicoccum luteum	Botryosphaeria Dieback	Pruning: 20 July	Late	84	1	% pathogen recovery
11	Ayres et al., 2016	Cabernet Sauvignon	Diplodia seriata	Botryosphaeria Dieback	Pruning: 22 July	Late	56	61.1	% pathogen recovery
11	Ayres et al., 2016	Cabernet Sauvignon	Diplodia seriata	Botryosphaeria Dieback	Pruning: 22 July	Late	84	24.8	% pathogen recovery
11	Ayres et al., 2016	Cabernet Sauvignon	Diplodia seriata	Botryosphaeria Dieback	Pruning: 22 July	Late	112	21	% pathogen recovery
12	Sosnowski et al., 2008	Cabernet Sauvignon	Eutypa lata	Eutypa Dieback	Trial 1: Pruning 1 August 2000	Late	1	41	% pathogen recovery
12	Sosnowski et al., 2008	Cabernet Sauvignon	Eutypa lata	Eutypa Dieback	Trial 1: Pruning 1 August 2000	Late	14	12	% pathogen recovery
12	Sosnowski et al., 2008	Cabernet Sauvignon	Eutypa lata	Eutypa Dieback	Trial 2: Pruning 14 August 2001	Late	1	71	% pathogen recovery
12	Sosnowski et al., 2008	Cabernet Sauvignon	Eutypa lata	Eutypa Dieback	Trial 3: Pruning 14 August 2001	Late	1	29	% pathogen recovery
12	Sosnowski et al., 2008	Cabernet Sauvignon	Eutypa lata	Eutypa Dieback	Trial 3: Pruning 14 August 2001	Late	14	27	% pathogen recovery
12	Sosnowski et al., 2008	Cabernet Sauvignon	Eutypa lata	Eutypa Dieback	Trial 4: Pruning 13 August 2003	Late	1	46	% pathogen recovery
12	Sosnowski et al., 2008	Cabernet Sauvignon	Eutypa lata	Eutypa Dieback	Trial 4: Pruning 13 August 2003	Late	14	24	% pathogen recovery
12	Sosnowski et al., 2008	Cabernet Sauvignon	Eutypa lata	Eutypa Dieback	Trial 5: Pruning 13 July 2004	Late	6	41	% pathogen recovery
13	Moller and Kasimatis, 1980	Grenache	Eutypa lata	Eutypa Dieback	Pruning: 15 February 1977	Late	0	83.7	% infected wounds
13	Moller and Kasimatis, 1980	Grenache	Eutypa lata	Eutypa Dieback	Pruning: 15 February 1977	Late	8	31.3	% infected wounds
13	Moller and Kasimatis, 1980	Grenache	Eutypa lata	Eutypa Dieback	Pruning: 15 February 1977	Late	14	22.2	% infected wounds
13	Moller and Kasimatis, 1980	Grenache	Eutypa lata	Eutypa Dieback	Pruning: 15 February 1977	Late	22	24	% infected wounds
14	Amponsah et al., 2014	Pinot noir	Neofusicoccum luteum	Botryosphaeria Dieback			0	100	% pathogen incidence
14	Amponsah et al., 2014	Pinot noir	Neofusicoccum luteum	Botryosphaeria Dieback			1	100	% pathogen incidence
14	Amponsah et al., 2014	Pinot noir	Neofusicoccum luteum	Botryosphaeria Dieback			2	90	% pathogen incidence
14	Amponsah et al., 2014	Pinot noir	Neofusicoccum luteum	Botryosphaeria Dieback			7	50	% pathogen incidence
14	Amponsah et al., 2014	Pinot noir	Neofusicoccum luteum	Botryosphaeria Dieback			14	30	% pathogen incidence
14	Amponsah et al., 2014	Pinot noir	Neofusicoccum luteum	Botryosphaeria Dieback			30	20	% pathogen incidence
15	Herche, 2009	Chardonnay	Lasiodiplodia theobromae	Botryosphaeria Dieback	Early December	Mid	0	87.4	% pathogen incidence
15	Herche, 2009	Chardonnay	Eutypa lata	Eutypa Dieback	Early December	Mid	0	80.1	% pathogen incidence
15	Herche, 2009	Chardonnay	Phaeoacremonium aleophilum	Esca	Early December	Mid	0	53.8	% pathogen incidence
15	Herche, 2009	Chardonnay	Phaeomoniella chlamydospora	Esca	Early December	Mid	0	55.1	% pathogen incidence
15	Herche, 2009	Cabernet Sauvignon	Lasiodiplodia theobromae	Botryosphaeria Dieback	Early December	Mid	0	79	% pathogen incidence
15	Herche, 2009	Cabernet Sauvignon	Eutypa lata	Eutypa Dieback	Early December	Mid	0	67.8	% pathogen incidence
15	Herche, 2009	Cabernet Sauvignon	Phaeoacremonium aleophilum	Esca	Early December	Mid	0	59.5	% pathogen incidence
15	Herche, 2009	Cabernet Sauvignon	Phaeomoniella chlamydospora	Esca	Early December	Mid	0	59.7	% pathogen incidence
15	Herche, 2009	Chardonnay	Lasiodiplodia theobromae	Botryosphaeria Dieback	Early December	Mid	7	70	% pathogen incidence
15	Herche, 2009	Chardonnay	Eutypa lata	Eutypa Dieback	Early December	Mid	7	62.6	% pathogen incidence
15	Herche, 2009	Chardonnay	Phaeoacremonium aleophilum	Esca	Early December	Mid	7	43.9	% pathogen incidence
15	Herche, 2009	Chardonnay	Phaeomoniella chlamydospora	Esca	Early December	Mid	7	44.3	% pathogen incidence
15	Herche, 2009	Cabernet Sauvignon	Lasiodiplodia theobromae	Botryosphaeria Dieback	Early December	Mid	7	56.3	% pathogen incidence
15	Herche, 2009	Cabernet Sauvignon	Eutypa lata	Eutypa Dieback	Early December	Mid	7	62.6	% pathogen incidence
15	Herche, 2009	Cabernet Sauvignon	Phaeoacremonium aleophilum	Esca	Early December	Mid	7	36.8	% pathogen incidence
15	Herche, 2009	Cabernet Sauvignon	Phaeomoniella chlamydospora	Esca	Early December	Mid	7	33.7	% pathogen incidence
15	Herche, 2009	Chardonnay	Lasiodiplodia theobromae	Botryosphaeria Dieback	Early December	Mid	14	49.3	% pathogen incidence
15	Herche, 2009	Chardonnay	Eutypa lata	Eutypa Dieback	Early December	Mid	14	40.3	% pathogen incidence
15	Herche, 2009	Chardonnay	Phaeoacremonium aleophilum	Esca	Early December	Mid	14	22.8	% pathogen incidence
15	Herche, 2009	Chardonnay	Phaeomoniella chlamydospora	Esca	Early December	Mid	14	17	% pathogen incidence
15	Herche, 2009	Cabernet Sauvignon	Lasiodiplodia theobromae	Botryosphaeria Dieback	Early December	Mid	14	41.7	% pathogen incidence
15	Herche, 2009	Cabernet Sauvignon	Eutypa lata	Eutypa Dieback	Early December	Mid	14	41	% pathogen incidence
15	Herche, 2009	Cabernet Sauvignon	Phaeoacremonium aleophilum	Esca	Early December	Mid	14	22.9	% pathogen incidence
15	Herche, 2009	Cabernet Sauvignon	Phaeomoniella chlamydospora	Esca	Early December	Mid	14	22.9	% pathogen incidence
15	Herche, 2009	Chardonnay	Lasiodiplodia theobromae	Botryosphaeria Dieback	Early December	Mid	21	9	% pathogen incidence
15	Herche, 2009	Chardonnay	Eutypa lata	Eutypa Dieback	Early December	Mid	21	10.8	% pathogen incidence
15	Herche, 2009	Chardonnay	Phaeoacremonium aleophilum	Esca	Early December	Mid	21	0	% pathogen incidence
15	Herche, 2009	Chardonnay	Phaeomoniella chlamydospora	Esca	Early December	Mid	21	0	% pathogen incidence
15	Herche, 2009	Cabernet Sauvignon	Lasiodiplodia theobromae	Botryosphaeria Dieback	Early December	Mid	21	12.9	% pathogen incidence
15	Herche, 2009	Cabernet Sauvignon	Eutypa lata	Eutypa Dieback	Early December	Mid	21	0	% pathogen incidence
15	Herche, 2009	Cabernet Sauvignon	Phaeoacremonium aleophilum	Esca	Early December	Mid	21	0	% pathogen incidence
15	Herche, 2009	Cabernet Sauvignon	Phaeomoniella chlamydospora	Esca	Early December	Mid	21	0	% pathogen incidence
16	Ayres et al., 2022	Shiraz	Eutypa lata	Eutypa Dieback	July	Late	1	67	% pathogen recovery
16	Ayres et al., 2022	Shiraz	Eutypa lata	Eutypa Dieback	July	Late	6	53	% pathogen recovery
16	Ayres et al., 2022	Shiraz	Eutypa lata	Eutypa Dieback	July	Late	14	12	% pathogen recovery
16	Ayres et al., 2022	Cabernet Sauvignon	Neofusicoccum luteum	Botryosphaeria Dieback	July	Late	1	78	% pathogen recovery
16	Ayres et al., 2022	Cabernet Sauvignon	Neofusicoccum luteum	Botryosphaeria Dieback	July	Late	6	77	% pathogen recovery
16	Ayres et al., 2022	Cabernet Sauvignon	Neofusicoccum luteum	Botryosphaeria Dieback	July	Late	14	40	% pathogen recovery
