# Supplementary material for: Susceptibility of pruning wounds to grapevine trunk diseases: A quantitative analysis of literature data
Source: Front Plant Sci. 2023 Feb 23;14:1063932. doi: 10.3389/fpls.2023.1063932 (PMC9996077; doi:10.3389/fpls.2023.1063932)
Supplement: Supplementary file 2 [file Table_2.xlsx]

## Sheet: Supplementary Material
Journal
S2	Results of the t-test performed to compare the differences between estimated values of the parameter a in equation [1] (see main text) in pairwise comparisons between the factors influencing the decline over time after pruning of pruning wound susceptibility to the fungi associated with the grape trunk diseases.
S3	Main characteristics of the studies selected for the quantitative review.

## Sheet: S2 - Contrast between factors
Supplementary Material S2:
Contrasts between each combination of the factors used in the analysis by using the Tukey's method.
The matrices and tables show the contrast between each combination of the factors used in the analysis by using the Tukey's method. They can be found as detaild below:
Sheet S2a	Contrasts between seasons combination by using the Tukey's method.
Sheet S2b	Contrasts between diseases combination by using the Tukey's method.
Sheet S2c	Contrasts between pathogens combination by using the Tukey's method.
Sheet S2d	Contrasts between varieties combination by using the Tukey's method.
Sheet S2e	Contrasts between seasons-diseases combination by using the Tukey's method.
Sheet S2f	Contrasts between varieties-diseases combination by using the Tukey's method.
Sheet S2g	Contrasts between varieties-seasons combination by using the Tukey's method.

## Sheet: S2a - Contrast Season
Supplementary Material S1a:
Contrasts between seasons combination by using the Tukey's method. The table below shows p-values of the t-test
Contrast	Whole dataset	Early pruning	Late pruning	Mid pruning
AD	1	0.2426	0.9989	0.8591
Early pruning		1	0.3006	0.4846
Late pruning			1	0.9366
Mid pruning				1
The table below shows the contrast between each combination of the factors used in the analysis by using the Tukey's method.
Contrast	contrast	t.ratio	p.value
AD	Early	1.88	0.2426
AD	Late	0.147	0.9989
AD	Mid	0.79	0.8591
Early	Late	-1.755	0.3006
Early	Mid	-1.428	0.4846
Late	Mid	0.584	0.9366

## Sheet: S2b - Contrast disease
Supplementary Material S1b:
Contrasts between diseases combination by using the Tukey's method. The table below shows p-values of the t-test
Contrast	AD	BD	EC	ED
AD	1	0.9948	0.9848	<.0001
BD		1	1	<.0001
EC			1	<.0001
ED				1
The table below shows the contrast between each combination of the factors used in the analysis by using the Tukey's method.
Contrast	Contrast	t.ratio	p.value
AD	BD	-0.245	0.9948
AD	EC	-0.354	0.9848
AD	ED	7.425	<.0001
BD	EC	-0.043	1
BD	ED	7.322	<.0001
EC	ED	7.529	<.0001

## Sheet: S2c - Contrast patogens
Supplementary Material S1c:
Contrasts between pathogens combination by using the Tukey's method. The table below shows p-values of the t-test
Contrast	AD	Dips	Eutlat	Lasioth	Neofpar	Noeflut	Pal	Pch
AD	1	0.633	<.0001	0.7516	0.418	0.0026	1	1
Dips		1	<.0001	0.2089	0.0671	0.0001	0.7671	0.8446
Eutlat			1	0.0002	0.0008	0.0185	<.0001	<.0001
Lasioth				1	1	0.811	0.6995	0.6317
Neofpar					1	0.954	0.3675	0.3061
Noeflut						1	0.002	0.0012
Pal							1	1
Pch								1
The table below shows the contrast between each combination of the factors used in the analysis by using the Tukey's method.
contrast	contrast	t.ratio	p.value
AD	Diplodia	-1.873	0.633
AD	ED	6.911	<.0001
AD	Lasiodip	1.69	0.7516
AD	Neofpar	2.189	0.418
AD	NeoLUT	4.043	0.0026
AD	Pal	-0.218	1
AD	Pch	-0.443	1
AD	Phomopsis	1.951	0.5794
Diplodia	ED	7.426	<.0001
Diplodia	Lasiodip	2.567	0.2089
Diplodia	Neofpar	3.037	0.0671
Diplodia	NeoLUT	4.814	0.0001
Diplodia	Pal	1.664	0.7671
Diplodia	Pch	1.52	0.8446
Diplodia	Phomopsis	2.261	0.372
ED	Lasiodip	-4.656	0.0002
ED	Neofpar	-4.352	0.0008
ED	NeoLUT	-3.473	0.0185
ED	Pal	-6.956	<.0001
ED	Pch	-7.044	<.0001
ED	Phomopsis	-0.854	0.9949
Lasiodip	Neofpar	0.366	1
Lasiodip	NeoLUT	1.586	0.811
Lasiodip	Pal	-1.773	0.6995
Lasiodip	Pch	-1.875	0.6317
Lasiodip	Phomopsis	1.369	0.9079
Neofpar	NeoLUT	1.207	0.954
Neofpar	Pal	-2.268	0.3675
Neofpar	Pch	-2.373	0.3061
Neofpar	Phomopsis	1.221	0.9509
NeoLUT	Pal	-4.113	0.002
NeoLUT	Pch	-4.236	0.0012
NeoLUT	Phomopsis	0.755	0.9978
Pal	Pch	-0.212	1
Pal	Phomopsis	1.98	0.5597
Pch	Phomopsis	2.01	0.5388

## Sheet: S2d - Contrast varieties
Supplementary Material S1d:
Contrasts between varieties combination by using the Tukey's method. The table below shows p-values of the t-test
Contrast	AD	CabernetSauvignon	Chardonnay	CheninBlanc	Grenache	Merlot	PinotNoir	SauvignonBlanc	Shiraz	Tempranillo	ThompsonSeedless
AD	1	0.9662	0.7537	0.5907	0.0163	0.0154	0.0359	0.6507	0.0001	0.794	0.9992
CabernetSauvignon		1	0.9694	0.709	0.0231	0.0424	0.0533	0.1062	0.0004	0.9561	0.7839
Chardonnay			1	0.9329	0.0575	0.4663	0.146	0.1792	0.0235	1	0.5425
CheninBlanc				1	0.6723	1	0.9513	0.3652	0.9999	0.9753	0.5009
Grenache					1	0.4403	0.9998	0.0081	0.8022	0.0859	0.0125
Merlot						1	0.8157	0.0021	0.9867	0.7754	0.0085
PinotNoir							1	0.0161	0.9915	0.2208	0.0267
SauvignonBlanc								1	<.0001	0.3067	0.9963
Shiraz									1	0.1066	0.0001
Tempranillo										1	0.6242
ThompsonSeedless											1
The table below shows the contrast between each combination of the factors used in the analysis by using the Tukey's method.
contrast	contrast	t.ratio	p.value
AD	CabernetSauvignon	1.307	0.9662
AD	Chardonnay	1.841	0.7537
AD	CheninBlanc	2.084	0.5907
AD	Grenache	3.637	0.0163
AD	Merlot	3.655	0.0154
AD	PinotNoir	3.384	0.0359
AD	SauvignonBlanc	-1.998	0.6507
AD	Shiraz	4.952	0.0001
AD	Tempranillo	1.773	0.794
AD	ThomsSeed	-0.809	0.9992
CabernetSauvignon	Chardonnay	1.289	0.9694
CabernetSauvignon	CheninBlanc	1.911	0.709
CabernetSauvignon	Grenache	3.528	0.0231
CabernetSauvignon	Merlot	3.328	0.0424
CabernetSauvignon	PinotNoir	3.249	0.0533
CabernetSauvignon	SauvignonBlanc	-2.993	0.1062
CabernetSauvignon	Shiraz	4.647	0.0004
CabernetSauvignon	Tempranillo	1.359	0.9561
CabernetSauvignon	ThomsSeed	-1.79	0.7839
Chardonnay	CheninBlanc	1.451	0.9329
Chardonnay	Grenache	3.222	0.0575
Chardonnay	Merlot	2.261	0.4663
Chardonnay	PinotNoir	2.863	0.146
Chardonnay	SauvignonBlanc	-2.774	0.1792
Chardonnay	Shiraz	3.522	0.0235
Chardonnay	Tempranillo	0.325	1
Chardonnay	ThomsSeed	-2.152	0.5425
CheninBlanc	Grenache	1.966	0.6723
CheninBlanc	Merlot	-0.135	1
CheninBlanc	PinotNoir	1.38	0.9513
CheninBlanc	SauvignonBlanc	-2.414	0.3652
CheninBlanc	Shiraz	0.635	0.9999
CheninBlanc	Tempranillo	-1.25	0.9753
CheninBlanc	ThomsSeed	-2.211	0.5009
Grenache	Merlot	-2.299	0.4403
Grenache	PinotNoir	-0.712	0.9998
Grenache	SauvignonBlanc	-3.846	0.0081
Grenache	Shiraz	-1.758	0.8022
Grenache	Tempranillo	-3.075	0.0859
Grenache	ThomsSeed	-3.717	0.0125
Merlot	PinotNoir	1.734	0.8157
Merlot	SauvignonBlanc	-4.215	0.0021
Merlot	Shiraz	1.148	0.9867
Merlot	Tempranillo	-1.805	0.7754
Merlot	ThomsSeed	-3.832	0.0085
PinotNoir	SauvignonBlanc	-3.642	0.0161
PinotNoir	Shiraz	-1.082	0.9915
PinotNoir	Tempranillo	-2.677	0.2208
PinotNoir	ThomsSeed	-3.482	0.0267
SauvignonBlanc	Shiraz	5.456	<.0001
SauvignonBlanc	Tempranillo	2.512	0.3067
SauvignonBlanc	ThomsSeed	0.976	0.9963
Shiraz	Tempranillo	-2.991	0.1066
Shiraz	ThomsSeed	-5.097	0.0001
Tempranillo	ThomsSeed	-2.036	0.6242

## Sheet: S2e - Contrast SeasonDisease
Supplementary Material S1e:
Contrasts between seasons-diseases combination by using the Tukey's method. The table below shows p-values of the t-test
Contrasts	AD	EPBD	EPEC	EPED	LPBD	LPEC	LPED	MPBD	MPEC	MPED
AD	1	0.3358	0.785	0.084	0.4691	0.9994	<.0001	0.5268	0.987	<.0001
EPBD		1	1	0.3649	0.9991	0.195	<.0001	0.0285	0.7603	0.0021
EPEC			1	0.4211	0.9999	0.6407	0.0001	0.2875	0.9538	0.0183
EPED				1	0.2264	0.0663	1	0.037	0.1238	0.9999
LPBD					1	0.2596	<.0001	0.021	0.9558	<.0001
LPEC						1	<.0001	0.9534	0.8589	<.0001
LPED							1	<.0001	<.0001	0.9379
MPBD								1	0.1488	<.0001
MPEC									1	<.0001
MPED										1
The table below shows the contrast between each combination of the factors used in the analysis by using the Tukey's method.
Contrast	contrast	t.ratio	p.value
EPEC	LPED	4.998	0.0001
EPBD	MPED	4.14	0.0021
EPEC	MPED	3.533	0.0183
LPBD	MPBD	-3.49	0.021
EPBD	MPBD	-3.394	0.0285
EPED	MPBD	-3.308	0.037
EPED	LPEC	-3.105	0.0663
AD	EPED	3.017	0.084
EPED	MPEC	-2.865	0.1238
MPBD	MPEC	2.788	0.1488
EPBD	LPEC	-2.668	0.195
EPED	LPBD	-2.598	0.2264
LPBD	LPEC	-2.531	0.2596
EPEC	MPBD	-2.478	0.2875
AD	EPBD	2.394	0.3358
EPBD	EPED	2.346	0.3649
EPEC	EPED	2.259	0.4211
AD	LPBD	2.188	0.4691
AD	MPBD	-2.105	0.5268
EPEC	LPEC	-1.942	0.6407
EPBD	MPEC	-1.758	0.7603
AD	EPEC	1.716	0.785
LPEC	MPEC	1.574	0.8589
LPED	MPED	-1.359	0.9379
LPEC	MPBD	-1.296	0.9534
EPEC	MPEC	-1.294	0.9538
LPBD	MPEC	-1.285	0.9558
AD	MPEC	1.07	0.987
EPBD	LPBD	-0.747	0.9991
AD	LPEC	-0.706	0.9994
EPEC	LPBD	-0.595	0.9999
EPED	MPED	-0.544	0.9999
EPBD	EPEC	0.037	1
EPED	LPED	0.111	1
AD	LPED	8.632	<.0001
AD	MPED	6.444	<.0001
EPBD	LPED	5.89	<.0001
LPBD	LPED	7.052	<.0001
LPBD	MPED	5.075	<.0001
LPEC	LPED	8.732	<.0001
LPEC	MPED	6.583	<.0001
LPED	MPBD	-9.21	<.0001
LPED	MPEC	-8.078	<.0001
MPBD	MPED	7.063	<.0001
MPEC	MPED	5.956	<.0001

## Sheet: S2f - Contrast VarietyDisease
Supplementary Material S1f:
Contrasts between varieties-diseases combination by using the Tukey's method. The table below shows p-values of the t-test
Contrasts	AD	CabernSauvED	CabSauvBD	CabSauvEsca	ChardonnayBD	ChardonnayED	ChardonneyEsca	CheninBlancBD	CheninBlancED	CheninBlancEsca	GrenacheED	PinotNoirBD	SauvBlancBD	SauvignBlancEsca	ShirazED	TempranilloBD	TempranilloEsca	ThomSeedEsca	ThomsSeedED
AD	1	<.0001	0.9874	0.9953	0.8864	0.0277	0.0005	0.9998	0.4128	0.9979	0.0076	0.0211	0.6966	0.9025	<.0001	0.58	0.9868	0.9908	0.001
CabernSauvED		1	0.0001	<.0001	0.0012	0.9819	0.4603	0.9979	1	0.9997	0.9254	0.9999	<.0001	<.0001	1	0.0536	0.0079	<.0001	0.9998
CabSauvBD			1	1	1	0.0621	0.0015	1	0.7277	0.9999	0.0201	0.0628	0.2644	0.4154	0.0009	0.9964	1	0.6237	0.0065
CabSauvEsca				1	0.9973	0.0404	0.0008	1	0.556	0.9995	0.0119	0.0348	0.0814	0.2062	0.0001	0.8786	0.9998	0.4903	0.0023
ChardonnayBD					1	0.1011	0.003	1	0.8851	1	0.0365	0.119	0.1871	0.2845	0.0104	1	1	0.4307	0.0199
ChardonnayED						1	1	0.7507	0.9491	0.8325	1	1	0.0124	0.0142	0.9674	0.2083	0.1206	0.0164	1
ChardonneyEsca							1	0.1956	0.4028	0.2644	1	0.9945	0.0002	0.0002	0.3946	0.0094	0.0041	0.0002	0.9701
CheninBlancBD								1	1	1	0.5915	0.9326	0.9956	0.9971	0.9995	1	1	0.9982	0.9167
CheninBlancED									1	1	0.8625	0.9978	0.1887	0.218	1	0.9892	0.9237	0.2542	0.9974
CheninBlancEsca										1	0.6937	0.9695	0.9796	0.985	1	1	1	0.9895	0.9637
GrenacheED											1	1	0.003	0.0035	0.8875	0.0908	0.0462	0.0042	1
PinotNoirBD												1	0.0073	0.0087	0.9994	0.2898	0.1529	0.0107	1
SauvBlancBD													1	1	<.0001	0.103	0.5969	1	0.0002
SauvignBlancEsca														1	<.0001	0.1507	0.7036	1	0.0003
ShirazED															1	0.1773	0.0389	<.0001	0.999
TempranilloBD																1	1	0.225	0.0967
TempranilloEsca																	1	0.8107	0.0341
ThomSeedEsca																		1	0.0004
ThomsSeedED																			1
The table below shows the contrast between each combination of the factors used in the analysis by using the Tukey's method.
contrast	contrast	t.ratio	p.value
AD	CabernSauvED	6.379	<.0001
AD	CabSauvBD	1.571	0.9874
AD	CabSauvEsca	1.438	0.9953
AD	ChardonnayBD	1.993	0.8864
AD	ChardonnayED	3.75	0.0277
AD	ChardonneyEsca	4.804	0.0005
AD	CheninBlancBD	1.129	0.9998
AD	CheninBlancED	2.698	0.4128
AD	CheninBlancEsca	1.345	0.9979
AD	GrenacheED	4.118	0.0076
AD	PinotNoirBD	3.832	0.0211
AD	SauvBlancBD	-2.316	0.6966
AD	SauvignBlancEsca	-1.954	0.9025
AD	ShirazED	5.607	<.0001
AD	TempranilloBD	2.474	0.58
AD	TempranilloEsca	1.578	0.9868
AD	ThomSeedEsca	-1.526	0.9908
AD	ThomsSeedED	4.623	0.001
CabernSauvED	CabSauvBD	-5.285	0.0001
CabernSauvED	CabSauvEsca	-6.011	<.0001
CabernSauvED	ChardonnayBD	-4.582	0.0012
CabernSauvED	ChardonnayED	1.626	0.9819
CabernSauvED	ChardonneyEsca	2.632	0.4603
CabernSauvED	CheninBlancBD	-1.347	0.9979
CabernSauvED	CheninBlancED	-0.6	1
CabernSauvED	CheninBlancEsca	-1.146	0.9997
CabernSauvED	GrenacheED	1.891	0.9254
CabernSauvED	PinotNoirBD	1.1	0.9999
CabernSauvED	SauvBlancBD	-6.982	<.0001
CabernSauvED	SauvignBlancEsca	-6.866	<.0001
CabernSauvED	ShirazED	-0.25	1
CabernSauvED	TempranilloBD	-3.542	0.0536
CabernSauvED	TempranilloEsca	-4.108	0.0079
CabernSauvED	ThomSeedEsca	-6.724	<.0001
CabernSauvED	ThomsSeedED	1.116	0.9998
CabSauvBD	CabSauvEsca	-0.774	1
CabSauvBD	ChardonnayBD	0.653	1
CabSauvBD	ChardonnayED	3.493	0.0621
CabSauvBD	ChardonneyEsca	4.539	0.0015
CabSauvBD	CheninBlancBD	0.829	1
CabSauvBD	CheninBlancED	2.272	0.7277
CabSauvBD	CheninBlancEsca	1.042	0.9999
CabSauvBD	GrenacheED	3.846	0.0201
CabSauvBD	PinotNoirBD	3.49	0.0628
CabSauvBD	SauvBlancBD	-2.929	0.2644
CabSauvBD	SauvignBlancEsca	-2.694	0.4154
CabSauvBD	ShirazED	4.649	0.0009
CabSauvBD	TempranilloBD	1.406	0.9964
CabSauvBD	TempranilloEsca	0.601	1
CabSauvBD	ThomSeedEsca	-2.416	0.6237
CabSauvBD	ThomsSeedED	4.159	0.0065
CabSauvEsca	ChardonnayBD	1.376	0.9973
CabSauvEsca	ChardonnayED	3.633	0.0404
CabSauvEsca	ChardonneyEsca	4.687	0.0008
CabSauvEsca	CheninBlancBD	0.982	1
CabSauvEsca	CheninBlancED	2.505	0.556
CabSauvEsca	CheninBlancEsca	1.198	0.9995
CabSauvEsca	GrenacheED	3.996	0.0119
CabSauvEsca	PinotNoirBD	3.68	0.0348
CabSauvEsca	SauvBlancBD	-3.401	0.0814
CabSauvEsca	SauvignBlancEsca	-3.042	0.2062
CabSauvEsca	ShirazED	5.264	0.0001
CabSauvEsca	TempranilloBD	2.011	0.8786
CabSauvEsca	TempranilloEsca	1.116	0.9998
CabSauvEsca	ThomSeedEsca	-2.592	0.4903
CabSauvEsca	ThomsSeedED	4.43	0.0023
ChardonnayBD	ChardonnayED	3.323	0.1011
ChardonnayBD	ChardonneyEsca	4.362	0.003
ChardonnayBD	CheninBlancBD	0.638	1
ChardonnayBD	CheninBlancED	1.996	0.8851
ChardonnayBD	CheninBlancEsca	0.849	1
ChardonnayBD	GrenacheED	3.666	0.0365
ChardonnayBD	PinotNoirBD	3.263	0.119
ChardonnayBD	SauvBlancBD	-3.083	0.1871
ChardonnayBD	SauvignBlancEsca	-2.894	0.2845
ChardonnayBD	ShirazED	4.032	0.0104
ChardonnayBD	TempranilloBD	0.811	1
ChardonnayBD	TempranilloEsca	0.07	1
ChardonnayBD	ThomSeedEsca	-2.673	0.4307
ChardonnayBD	ThomsSeedED	3.848	0.0199
ChardonnayED	ChardonneyEsca	0.746	1
ChardonnayED	CheninBlancBD	-2.238	0.7507
ChardonnayED	CheninBlancED	-1.809	0.9491
ChardonnayED	CheninBlancEsca	-2.103	0.8325
ChardonnayED	GrenacheED	0.15	1
ChardonnayED	PinotNoirBD	-0.623	1
ChardonnayED	SauvBlancBD	-3.985	0.0124
ChardonnayED	SauvignBlancEsca	-3.947	0.0142
ChardonnayED	ShirazED	-1.725	0.9674
ChardonnayED	TempranilloBD	-3.037	0.2083
ChardonnayED	TempranilloEsca	-3.258	0.1206
ChardonnayED	ThomSeedEsca	-3.905	0.0164
ChardonnayED	ThomsSeedED	-0.806	1
ChardonneyEsca	CheninBlancBD	-3.064	0.1956
ChardonneyEsca	CheninBlancED	-2.712	0.4028
ChardonneyEsca	CheninBlancEsca	-2.929	0.2644
ChardonneyEsca	GrenacheED	-0.611	1
ChardonneyEsca	PinotNoirBD	-1.458	0.9945
ChardonneyEsca	SauvBlancBD	-5.036	0.0002
ChardonneyEsca	SauvignBlancEsca	-4.998	0.0002
ChardonneyEsca	ShirazED	-2.724	0.3946
ChardonneyEsca	TempranilloBD	-4.062	0.0094
ChardonneyEsca	TempranilloEsca	-4.282	0.0041
ChardonneyEsca	ThomSeedEsca	-4.956	0.0002
ChardonneyEsca	ThomsSeedED	-1.709	0.9701
CheninBlancBD	CheninBlancED	0.743	1
CheninBlancBD	CheninBlancEsca	0.153	1
CheninBlancBD	GrenacheED	2.459	0.5915
CheninBlancBD	PinotNoirBD	1.868	0.9326
CheninBlancBD	SauvBlancBD	-1.43	0.9956
CheninBlancBD	SauvignBlancEsca	-1.382	0.9971
CheninBlancBD	ShirazED	1.199	0.9995
CheninBlancBD	TempranilloBD	-0.326	1
CheninBlancBD	TempranilloEsca	-0.599	1
CheninBlancBD	ThomSeedEsca	-1.33	0.9982
CheninBlancBD	ThomsSeedED	1.917	0.9167
CheninBlancED	CheninBlancEsca	-0.571	1
CheninBlancED	GrenacheED	2.045	0.8625
CheninBlancED	PinotNoirBD	1.353	0.9978
CheninBlancED	SauvBlancBD	-3.079	0.1887
CheninBlancED	SauvignBlancEsca	-3.017	0.218
CheninBlancED	ShirazED	0.422	1
CheninBlancED	TempranilloBD	-1.549	0.9892
CheninBlancED	TempranilloEsca	-1.896	0.9237
CheninBlancED	ThomSeedEsca	-2.948	0.2542
CheninBlancED	ThomsSeedED	1.368	0.9974
CheninBlancEsca	GrenacheED	2.32	0.6937
CheninBlancEsca	PinotNoirBD	1.713	0.9695
CheninBlancEsca	SauvBlancBD	-1.645	0.9796
CheninBlancEsca	SauvignBlancEsca	-1.597	0.985
CheninBlancEsca	ShirazED	0.999	1
CheninBlancEsca	TempranilloBD	-0.533	1
CheninBlancEsca	TempranilloEsca	-0.806	1
CheninBlancEsca	ThomSeedEsca	-1.545	0.9895
CheninBlancEsca	ThomsSeedED	1.744	0.9637
GrenacheED	PinotNoirBD	-0.806	1
GrenacheED	SauvBlancBD	-4.36	0.003
GrenacheED	SauvignBlancEsca	-4.321	0.0035
GrenacheED	ShirazED	-1.991	0.8875
GrenacheED	TempranilloBD	-3.362	0.0908
GrenacheED	TempranilloEsca	-3.591	0.0462
GrenacheED	ThomSeedEsca	-4.277	0.0042
GrenacheED	ThomsSeedED	-1.013	1
PinotNoirBD	SauvBlancBD	-4.13	0.0073
PinotNoirBD	SauvignBlancEsca	-4.081	0.0087
PinotNoirBD	ShirazED	-1.225	0.9994
PinotNoirBD	TempranilloBD	-2.885	0.2898
PinotNoirBD	TempranilloEsca	-3.166	0.1529
PinotNoirBD	ThomSeedEsca	-4.027	0.0107
PinotNoirBD	ThomsSeedED	-0.159	1
SauvBlancBD	SauvignBlancEsca	0.304	1
SauvBlancBD	ShirazED	6.193	<.0001
SauvBlancBD	TempranilloBD	3.316	0.103
SauvBlancBD	TempranilloEsca	2.451	0.5969
SauvBlancBD	ThomSeedEsca	0.622	1
SauvBlancBD	ThomsSeedED	4.992	0.0002
SauvignBlancEsca	ShirazED	6.085	<.0001
SauvignBlancEsca	TempranilloBD	3.171	0.1507
SauvignBlancEsca	TempranilloEsca	2.307	0.7036
SauvignBlancEsca	ThomSeedEsca	0.323	1
SauvignBlancEsca	ThomsSeedED	4.93	0.0003
ShirazED	TempranilloBD	-3.105	0.1773
ShirazED	TempranilloEsca	-3.645	0.0389
ShirazED	ThomSeedEsca	-5.955	<.0001
ShirazED	ThomsSeedED	1.265	0.999
TempranilloBD	TempranilloEsca	-0.65	1
TempranilloBD	ThomSeedEsca	-3.003	0.225
TempranilloBD	ThomsSeedED	3.339	0.0967
TempranilloEsca	ThomSeedEsca	-2.142	0.8107
TempranilloEsca	ThomsSeedED	3.687	0.0341
ThomSeedEsca	ThomsSeedED	4.859	0.0004

## Sheet: S2g - Contrast Variety-Season
Supplementary Material S1g:
Contrasts between varieties-seasons combination by using the Tukey's method. The table below shows p-values of the t-test
Contrasts	AD	CabernSauvLP	CabSauvEP	CabSauvMP	ChardonnayEP	ChardonnayLP	ChardonnayMP	CheninBlancLP	CheninBlancMP	GrenacheLP	MelotMP	MerlotLP	SauvBlancLP	SauvBlancMP	ShirazLP	ShirazMP	TempranilloEP	TempranilloLP	ThomSeedEP	ThomSeedMP	ThomsSeedLP
AD	1	0.9993	1	0.5641	0.9996	0.2343	0.9995	0.7917	0.9355	0.134	0.1439	0.0002	1	0.9318	0.0045	0.0005	0.9663	0.9985	0.7447	0.0017	1
CabernSauvLP		1	1	1	1	0.3656	1	0.8982	0.9754	0.1858	0.3583	0.0009	1	0.3592	0.0189	0.0025	0.9994	1	0.8525	0.0039	0.9741
CabSauvEP			1	1	1	0.3855	1	0.8962	0.9723	0.1841	0.4925	0.0026	1	0.999	0.0455	0.0086	0.9996	1	0.8476	0.0053	1
CabSauvMP				1	1	0.5042	1	0.9563	0.9917	0.2432	0.6135	0.0028	0.9778	0.0235	0.0538	0.0085	1	1	0.9216	0.0079	0.422
ChardonnayEP					1	0.5994	1	0.9731	0.995	0.2761	0.8306	0.0121	0.9998	0.8176	0.1634	0.0409	1	1	0.9443	0.0148	0.9909
ChardonnayLP						1	0.5932	1	1	0.9998	0.9999	1	0.244	0.1032	1	1	0.874	0.7823	1	0.9999	0.177
ChardonnayMP							1	0.972	0.9948	0.2735	0.8214	0.0113	0.9998	0.8076	0.1558	0.0383	1	1	0.9427	0.0143	0.9903
CheninBlancLP								1	1	0.9927	1	1	0.7922	0.5614	1	1	0.9986	0.9941	1	0.9882	0.7108
CheninBlancMP									1	0.994	1	1	0.933	0.8056	1	1	0.9998	0.9991	1	0.9923	0.8956
GrenacheLP										1	0.8785	0.9999	0.1335	0.0761	0.9884	0.9973	0.4475	0.3716	0.9994	1	0.1088
MelotMP											1	0.9474	0.1965	0.0278	1	0.999	0.9972	0.98	1	0.593	0.0888
MerlotLP												1	0.0004	<.0001	1	1	0.1198	0.0628	1	1	0.0001
SauvBlancLP													1	0.9999	0.0084	0.0011	0.9789	0.999	0.7428	0.002	1
SauvBlancMP														1	0.0006	<.0001	0.5928	0.8592	0.5353	0.0004	1
ShirazLP															1	1	0.6591	0.4685	1	0.9576	0.0025
ShirazMP																1	0.3301	0.1914	1	0.9924	0.0003
TempranilloEP																	1	1	0.9931	0.0654	0.8902
TempranilloLP																		1	0.9812	0.0397	0.9865
ThomSeedEP																			1	0.9996	0.6682
ThomSeedMP																				1	0.0011
ThomsSeedLP																					1
The table below shows the contrast between each combination of the factors used in the analysis by using the Tukey's method.
contrast	contrast	t.ratio	p.value
AD	CabernSauvLP	1.312	0.9993
AD	CabSauvEP	0.37	1
AD	CabSauvMP	2.559	0.5641
AD	ChardonnayEP	1.273	0.9996
AD	ChardonnayLP	3.042	0.2343
AD	ChardonnayMP	1.279	0.9995
AD	CheninBlancLP	2.242	0.7917
AD	CheninBlancMP	1.932	0.9355
AD	GrenacheLP	3.272	0.134
AD	MelotMP	3.244	0.1439
AD	MerlotLP	5.033	0.0002
AD	SauvBlancLP	-0.175	1
AD	SauvBlancMP	-1.944	0.9318
AD	ShirazLP	4.297	0.0045
AD	ShirazMP	4.84	0.0005
AD	TempranilloEP	1.805	0.9663
AD	TempranilloLP	1.392	0.9985
AD	ThomSeedEP	2.315	0.7447
AD	ThomSeedMP	4.546	0.0017
AD	ThomsSeedLP	-0.781	1
CabernSauvLP	CabSauvEP	-0.252	1
CabernSauvLP	CabSauvMP	1.096	1
CabernSauvLP	ChardonnayEP	0.626	1
CabernSauvLP	ChardonnayLP	2.827	0.3656
CabernSauvLP	ChardonnayMP	0.622	1
CabernSauvLP	CheninBlancLP	2.037	0.8982
CabernSauvLP	CheninBlancMP	1.751	0.9754
CabernSauvLP	GrenacheLP	3.142	0.1858
CabernSauvLP	MelotMP	2.837	0.3583
CabernSauvLP	MerlotLP	4.695	0.0009
CabernSauvLP	SauvBlancLP	-0.976	1
CabernSauvLP	SauvBlancMP	-2.836	0.3592
CabernSauvLP	ShirazLP	3.91	0.0189
CabernSauvLP	ShirazMP	4.448	0.0025
CabernSauvLP	TempranilloEP	1.305	0.9994
CabernSauvLP	TempranilloLP	0.898	1
CabernSauvLP	ThomSeedEP	2.135	0.8525
CabernSauvLP	ThomSeedMP	4.334	0.0039
CabernSauvLP	ThomsSeedLP	-1.759	0.9741
CabSauvEP	CabSauvMP	0.82	1
CabSauvEP	ChardonnayEP	0.668	1
CabSauvEP	ChardonnayLP	2.798	0.3855
CabSauvEP	ChardonnayMP	0.664	1
CabSauvEP	CheninBlancLP	2.041	0.8962
CabSauvEP	CheninBlancMP	1.771	0.9723
CabSauvEP	GrenacheLP	3.146	0.1841
CabSauvEP	MelotMP	2.652	0.4925
CabSauvEP	MerlotLP	4.437	0.0026
CabSauvEP	SauvBlancLP	-0.425	1
CabSauvEP	SauvBlancMP	-1.347	0.999
CabSauvEP	ShirazLP	3.645	0.0455
CabSauvEP	ShirazMP	4.129	0.0086
CabSauvEP	TempranilloEP	1.253	0.9996
CabSauvEP	TempranilloLP	0.913	1
CabSauvEP	ThomSeedEP	2.145	0.8476
CabSauvEP	ThomSeedMP	4.255	0.0053
CabSauvEP	ThomsSeedLP	-0.753	1
CabSauvMP	ChardonnayEP	0.061	1
CabSauvMP	ChardonnayLP	2.637	0.5042
CabSauvMP	ChardonnayMP	0.049	1
CabSauvMP	CheninBlancLP	1.853	0.9563
CabSauvMP	CheninBlancMP	1.588	0.9917
CabSauvMP	GrenacheLP	3.026	0.2432
CabSauvMP	MelotMP	2.495	0.6135
CabSauvMP	MerlotLP	4.417	0.0028
CabSauvMP	SauvBlancLP	-1.734	0.9778
CabSauvMP	SauvBlancMP	-3.846	0.0235
CabSauvMP	ShirazLP	3.591	0.0538
CabSauvMP	ShirazMP	4.13	0.0085
CabSauvMP	TempranilloEP	0.872	1
CabSauvMP	TempranilloLP	0.464	1
CabSauvMP	ThomSeedEP	1.975	0.9216
CabSauvMP	ThomSeedMP	4.151	0.0079
CabSauvMP	ThomsSeedLP	-2.747	0.422
ChardonnayEP	ChardonnayLP	2.513	0.5994
ChardonnayEP	ChardonnayMP	-0.01	1
ChardonnayEP	CheninBlancLP	1.766	0.9731
ChardonnayEP	CheninBlancMP	1.524	0.995
ChardonnayEP	GrenacheLP	2.967	0.2761
ChardonnayEP	MelotMP	2.176	0.8306
ChardonnayEP	MerlotLP	4.035	0.0121
ChardonnayEP	SauvBlancLP	-1.196	0.9998
ChardonnayEP	SauvBlancMP	-2.199	0.8176
ChardonnayEP	ShirazLP	3.194	0.1634
ChardonnayEP	ShirazMP	3.678	0.0409
ChardonnayEP	TempranilloEP	0.688	1
ChardonnayEP	TempranilloLP	0.348	1
ChardonnayEP	ThomSeedEP	1.901	0.9443
ChardonnayEP	ThomSeedMP	3.98	0.0148
ChardonnayEP	ThomsSeedLP	-1.601	0.9909
ChardonnayLP	ChardonnayMP	-2.521	0.5932
ChardonnayLP	CheninBlancLP	-0.5	1
ChardonnayLP	CheninBlancMP	-0.511	1
ChardonnayLP	GrenacheLP	1.214	0.9998
ChardonnayLP	MelotMP	-1.116	0.9999
ChardonnayLP	MerlotLP	0.301	1
ChardonnayLP	SauvBlancLP	-3.024	0.244
ChardonnayLP	SauvBlancMP	-3.368	0.1032
ChardonnayLP	ShirazLP	-0.447	1
ChardonnayLP	ShirazMP	-0.169	1
ChardonnayLP	TempranilloEP	-2.092	0.874
ChardonnayLP	TempranilloLP	-2.257	0.7823
ChardonnayLP	ThomSeedEP	-0.193	1
ChardonnayLP	ThomSeedMP	1.167	0.9999
ChardonnayLP	ThomsSeedLP	-3.162	0.177
ChardonnayMP	CheninBlancLP	1.773	0.972
ChardonnayMP	CheninBlancMP	1.53	0.9948
ChardonnayMP	GrenacheLP	2.972	0.2735
ChardonnayMP	MelotMP	2.192	0.8214
ChardonnayMP	MerlotLP	4.053	0.0113
ChardonnayMP	SauvBlancLP	-1.198	0.9998
ChardonnayMP	SauvBlancMP	-2.216	0.8076
ChardonnayMP	ShirazLP	3.213	0.1558
ChardonnayMP	ShirazMP	3.699	0.0383
ChardonnayMP	TempranilloEP	0.701	1
ChardonnayMP	TempranilloLP	0.359	1
ChardonnayMP	ThomSeedEP	1.907	0.9427
ChardonnayMP	ThomSeedMP	3.989	0.0143
ChardonnayMP	ThomsSeedLP	-1.61	0.9903
CheninBlancLP	CheninBlancMP	-0.043	1
CheninBlancLP	GrenacheLP	1.572	0.9927
CheninBlancLP	MelotMP	-0.47	1
CheninBlancLP	MerlotLP	0.876	1
CheninBlancLP	SauvBlancLP	-2.241	0.7922
CheninBlancLP	SauvBlancMP	-2.562	0.5614
CheninBlancLP	ShirazLP	0.171	1
CheninBlancLP	ShirazMP	0.441	1
CheninBlancLP	TempranilloEP	-1.384	0.9986
CheninBlancLP	TempranilloLP	-1.545	0.9941
CheninBlancLP	ThomSeedEP	0.267	1
CheninBlancLP	ThomSeedMP	1.637	0.9882
CheninBlancLP	ThomsSeedLP	-2.363	0.7108
CheninBlancMP	GrenacheLP	1.547	0.994
CheninBlancMP	MelotMP	-0.374	1
CheninBlancMP	MerlotLP	0.851	1
CheninBlancMP	SauvBlancLP	-1.94	0.933
CheninBlancMP	SauvBlancMP	-2.219	0.8056
CheninBlancMP	ShirazLP	0.207	1
CheninBlancMP	ShirazMP	0.452	1
CheninBlancMP	TempranilloEP	-1.192	0.9998
CheninBlancMP	TempranilloLP	-1.337	0.9991
CheninBlancMP	ThomSeedEP	0.293	1
CheninBlancMP	ThomSeedMP	1.579	0.9923
CheninBlancMP	ThomsSeedLP	-2.043	0.8956
GrenacheLP	MelotMP	-2.082	0.8785
GrenacheLP	MerlotLP	-1.111	0.9999
GrenacheLP	SauvBlancLP	-3.273	0.1335
GrenacheLP	SauvBlancMP	-3.475	0.0761
GrenacheLP	ShirazLP	-1.635	0.9884
GrenacheLP	ShirazMP	-1.451	0.9973
GrenacheLP	TempranilloEP	-2.712	0.4475
GrenacheLP	TempranilloLP	-2.818	0.3716
GrenacheLP	ThomSeedEP	-1.299	0.9994
GrenacheLP	ThomSeedMP	-0.337	1
GrenacheLP	ThomsSeedLP	-3.349	0.1088
MelotMP	MerlotLP	1.89	0.9474
MelotMP	SauvBlancLP	-3.119	0.1965
MelotMP	SauvBlancMP	-3.796	0.0278
MelotMP	ShirazLP	0.946	1
MelotMP	ShirazMP	1.349	0.999
MelotMP	TempranilloEP	-1.456	0.9972
MelotMP	TempranilloLP	-1.717	0.98
MelotMP	ThomSeedEP	0.744	1
MelotMP	ThomSeedMP	2.521	0.593
MelotMP	ThomsSeedLP	-3.422	0.0888
MerlotLP	SauvBlancLP	-4.884	0.0004
MerlotLP	SauvBlancMP	-5.468	<.0001
MerlotLP	ShirazLP	-0.988	1
MerlotLP	ShirazMP	-0.627	1
MerlotLP	TempranilloEP	-3.314	0.1198
MerlotLP	TempranilloLP	-3.54	0.0628
MerlotLP	ThomSeedEP	-0.485	1
MerlotLP	ThomSeedMP	1.068	1
MerlotLP	ThomsSeedLP	-5.162	0.0001
SauvBlancLP	SauvBlancMP	-1.136	0.9999
SauvBlancLP	ShirazLP	4.134	0.0084
SauvBlancLP	ShirazMP	4.648	0.0011
SauvBlancLP	TempranilloEP	1.726	0.9789
SauvBlancLP	TempranilloLP	1.351	0.999
SauvBlancLP	ThomSeedEP	2.317	0.7428
SauvBlancLP	ThomSeedMP	4.503	0.002
SauvBlancLP	ThomsSeedLP	-0.368	1
SauvBlancMP	ShirazLP	4.797	0.0006
SauvBlancMP	ShirazMP	5.33	<.0001
SauvBlancMP	TempranilloEP	2.522	0.5928
SauvBlancMP	TempranilloLP	2.122	0.8592
SauvBlancMP	ThomSeedEP	2.596	0.5353
SauvBlancMP	ThomSeedMP	4.852	0.0004
SauvBlancMP	ThomsSeedLP	0.956	1
ShirazLP	ShirazMP	0.39	1
ShirazLP	TempranilloEP	-2.434	0.6591
ShirazLP	TempranilloLP	-2.684	0.4685
ShirazLP	ThomSeedEP	0.165	1
ShirazLP	ThomSeedMP	1.848	0.9576
ShirazLP	ThomsSeedLP	-4.446	0.0025
ShirazMP	TempranilloEP	-2.88	0.3301
ShirazMP	TempranilloLP	-3.129	0.1914
ShirazMP	ThomSeedEP	-0.078	1
ShirazMP	ThomSeedMP	1.578	0.9924
ShirazMP	ThomsSeedLP	-4.979	0.0003
TempranilloEP	TempranilloLP	-0.3	1
TempranilloEP	ThomSeedEP	1.565	0.9931
TempranilloEP	ThomSeedMP	3.527	0.0654
TempranilloEP	ThomsSeedLP	-2.056	0.8902
TempranilloLP	ThomSeedEP	1.707	0.9812
TempranilloLP	ThomSeedMP	3.687	0.0397
TempranilloLP	ThomsSeedLP	-1.657	0.9865
ThomSeedEP	ThomSeedMP	1.257	0.9996
ThomSeedEP	ThomsSeedLP	-2.422	0.6682
ThomSeedMP	ThomsSeedLP	-4.652	0.0011

## Sheet: S3 - Studies selected 
Further information on the studies selected for the meta-analysis
Study	Author	Country or Region	Year	Paper	Journal	Impact factor	SCImago journal rank (corresponding to publication year)	Disease	Pathogen	Pruning	Years experiment	Experiment scale	Number of replicates	Age inoculated wood (yr)	Training system	Inoculum (free text as reported in the original paper)	Inoculation time (DAP)*	Grapevine variety
1	Eskalen et al.	California	2007	Original research	Plant Disease	1.79	0.983	Esca Complex	Phaeoacremonium aleophilum, Phaeomoniella chlamydospora	February	2000, 2001	Field	8	1		0.1mL of a spore suspension with 10^6 conidia/mL	0, 30, 60, 90, 120, 150, 180	Thompson Seedless, Cabernet Sauvignon
2	Serra et al.	Italy	2008	Original research	Phytopathologia Mediterranea	0.559	0.234	Esca Complex, Botryosphaeria Dieback	Phaeoacremonium aleophilum, Phaeomoniella chlamydospora, Diplodia seriata	January, February and March	2005, 2006, 2007	Field	4		Pergola	0.04 mL of a suspention with 1×10^5 conidia/mL for Pal and Pch and 0.04 mL of a suspention with 6.25×10^4 conidia/mL for Diplodia seriata	0, 7, 14, 21, 28, 35, 42, 49, 56, 63, 70, 77, 84, 91, 98, 105	Sauvignon blanc
3	Urbez-Torres and Gubler	California	2011	Original research	Plant Pathology	2.125	1.005	Botryosphaeria Dieback	Lasiodiplodia theobromae, Neofusicoccum parvum	November, December and January	2007, 2008	Field	3		Vertical shoot positioning	0.05 mL of a spore suspension with 1x10^5 conidia/mL	0, 12, 24, 36, 48, 60, 72, 84	Chardonnay, Cabernet Sauvignon
4	Elena and Luque	Spain	2016	Original research	Plant Disease	3.173	0.62	Botryosphaeria Dieback, Esca Complex	Diplodia seriata, Phaemoniella chlamydospora	November, February	2012, 2013	Pots outdoor	20		Bilateral cordons	0.05 mL of a spore suspension with 2x10^4 conidia/mL and with 4 x 10^4 conidia/mL respectively	1, 7, 14, 28, 56, 84	Tempranillo
5	Larignon and Dubos	France	2000	Original research	Phytopathologia Mediterranea	2.182 (2001)	0.355 (2001)	Esca Complex	Phaeoacremonium chlamydosporum, Phaeoacremonium aleophilum	December, January, February, March	1996-1999	Field	15	1	Cordon	0.03 mL of a suspension containing 130-140 conidial/microL	0, 7, 14, 21, 28, 35, 42, 49, 56, 63, 70, 77, 84, 91, 98, 105, 112, 119, 126, 133	Cabernet Sauvignon
6	Chapuis et al.	France	1998	Original research	Plant Pathology	0.842	0.8 (1999)	Eutypa dieback	Eutypa lata	December, January and February	1991-1994	Field	20	1		1500 ascospores in 30 microL water per pruning cut	0, 7, 14, 21, 28, 35, 42, 49	Merlot , Cabernet Sauvignon
7	Munkvold and Marois	California	1995	Original research	Phytopathology	2.365 (1997)	1.981 (1999)	Eutypa dieback	Eutypa lata	November, December, January, March	1989-1991	Field	10	1 to 3		0.05 mL of a spore suspension containing 2x10^4 spores	1, 7, 14, 20 and 28	Thompson Seedless, Chenin Blanc
8	Shafi	New Zealand	2016	PhD thesis	NA	NA	NA	Botryosphaeria Dieback	Neofusicoccum luteum, N. parvum	February	2014	Pots outdoor	6	2		0.02 mL drops of a conidial suspensions containing 10^4 conidial/mL	0, 7, 14, 28, 42, 56,70	Sauvignon blanc
9	Petzoldt et al.	California	1981	Original research	Phytopathology	2.365 (1997)	1.981 (1999)	Eutypa dieback	Eutypa lata	December, February, March	1978-1979	Field	40	1		0.05 mL of a spore suspension to obtain 100 or 1000 ascospores per wound	0, 7, 14, 21	Thompson Seedless
10	Niekerk et al.	South Africa	2011	Original research	Phytopathologia Mediterranea	1.367	0.33	Eutypa dieback, Esca Complex, Botryosphaeria Dieback, Phomopsis dieback	Eutypa lata, Phaeoacremonium chlamydosporum, Neofusicoccum australe	July, August	2004, 2005	Field	5			1 mL of a spore suspention containing 1×10^4 spores/mL	0, 1, 2, 3, 7, 10, 14, 17,21	Chenin Blanc
11	Ayres	Australia	2016	Original research	Wine & Viticolture Journal	NA	NA	Eutypa dieback, Botryosphaeria Dieback	Eutypa lata, Diplodia seriata, Neofusicoccum luteum	June, July, August	2013-2015	Field	10	1		500 spores for E. lata; 1000 spores for D. seriata and N. luteum	1, 7, 14, 28, 42, 56, 84, 112	Shiraz, Cabernet Sauvignon,
12	Sosnowski	Australia	2008	Original research	Australian Journal of Grape and Wine Research	1.848	1.532	Eutypa dieback	Eutypa lata	August	2000 to 2005	Field	5-7-10			500 ascospores suspended in 10 microL of sterile distilled water or 1000 ascospores per wound	0, 1, 14	Cabernet Sauvignon
13	Moller and Kasimatis	California	1980	Original research	Plant Disease	1.044 (2000)	0.981 (1999)	Eutypa dieback	Eutypa lata	February	1977	Field	8	2	Bilateral cordons	100 ascospores per droplet	0, 8, 14, 22	Grenache
14	Amponsah et al.	New Zealand	2014	Original research	Australasian Plant Pathology	0.953	0.555	Botryosphaeria Dieback	Neofusicoccum luteum	Summer	2008	Pots	5			0.025 mL of a conidial suspension of 10^4/mL	0, 1, 2, 7, 14 30	Pinot noir
15	Herche	California	2009	Thesis (peer reviewed)	NA	NA	NA	Botryosphaeria Dieback, Eutypa dieback, Esca Complex	Lasiodiplodia theobromae, Eutypa lata, Phaeoacremonium aleophilum, Phaeomoniella chlamydospora	December	2008, 2009	Field	4			0.025 mL of a conidial suspension of 10^6 spores/mL	0,7,14, 21	Chardonnay, Cabernet Sauvignon
16	Ayres et al.	Australia	2022	Original research	Australian Journal of Grape and Wine Research	2.862	0.487	Eutypa dieback, Botryosphaeria Dieback	Eutypa lata, Neofusicoccum luteum	July	2013, 2014, 2015	Field	10	1		500 ascospores of E. lata , 1000 conidia of N. luteum suspended in 20μL of sterile reverse osmosis water	1, 6, 14	Shiraz, Cabernet Sauvigno
* DAP = Days After Pruning
